# Supplementary material for: Network Modularity in Breast Cancer Molecular Subtypes
Source: Front Physiol. 2017 Nov 17;8:915. doi: 10.3389/fphys.2017.00915 (PMC5699328; doi:10.3389/fphys.2017.00915)
Supplement: Supplementary file 3 [file SupplementaryMaterial3.ZIP]

Archive with 1,384 entries (1,253 files):
- SupplementaryMaterial3/
- SupplementaryMaterial3/.DS_Store
- __MACOSX/
- __MACOSX/SupplementaryMaterial3/
- __MACOSX/SupplementaryMaterial3/._.DS_Store
- SupplementaryMaterial3/basal10k/
- SupplementaryMaterial3/basal10k/.DS_Store
- __MACOSX/SupplementaryMaterial3/basal10k/
- __MACOSX/SupplementaryMaterial3/basal10k/._.DS_Store
- SupplementaryMaterial3/basal10k/COMMUNITIES/
- SupplementaryMaterial3/basal10k/COMMUNITIES/.DS_Store
- __MACOSX/SupplementaryMaterial3/basal10k/COMMUNITIES/
- __MACOSX/SupplementaryMaterial3/basal10k/COMMUNITIES/._.DS_Store
- SupplementaryMaterial3/basal10k/COMMUNITIES/basal10k_I001/
- SupplementaryMaterial3/basal10k/COMMUNITIES/basal10k_I001/basal10k_I001_C001.txt
- __MACOSX/SupplementaryMaterial3/basal10k/COMMUNITIES/basal10k_I001/
- __MACOSX/SupplementaryMaterial3/basal10k/COMMUNITIES/basal10k_I001/._basal10k_I001_C001.txt
- SupplementaryMaterial3/basal10k/COMMUNITIES/basal10k_I001/basal10k_I001_C002.txt
- __MACOSX/SupplementaryMaterial3/basal10k/COMMUNITIES/basal10k_I001/._basal10k_I001_C002.txt
- SupplementaryMaterial3/basal10k/COMMUNITIES/basal10k_I001/basal10k_I001_C003.txt
- __MACOSX/SupplementaryMaterial3/basal10k/COMMUNITIES/basal10k_I001/._basal10k_I001_C003.txt
- SupplementaryMaterial3/basal10k/COMMUNITIES/basal10k_I001/basal10k_I001_C004.txt
- __MACOSX/SupplementaryMaterial3/basal10k/COMMUNITIES/basal10k_I001/._basal10k_I001_C004.txt
- SupplementaryMaterial3/basal10k/COMMUNITIES/basal10k_I001/basal10k_I001_C005.txt
- __MACOSX/SupplementaryMaterial3/basal10k/COMMUNITIES/basal10k_I001/._basal10k_I001_C005.txt
- SupplementaryMaterial3/basal10k/COMMUNITIES/basal10k_I001/basal10k_I001_C006.txt
- __MACOSX/SupplementaryMaterial3/basal10k/COMMUNITIES/basal10k_I001/._basal10k_I001_C006.txt
- SupplementaryMaterial3/basal10k/COMMUNITIES/basal10k_I001/basal10k_I001_C007.txt
- __MACOSX/SupplementaryMaterial3/basal10k/COMMUNITIES/basal10k_I001/._basal10k_I001_C007.txt
- SupplementaryMaterial3/basal10k/COMMUNITIES/basal10k_I001/basal10k_I001_C008.txt
- __MACOSX/SupplementaryMaterial3/basal10k/COMMUNITIES/basal10k_I001/._basal10k_I001_C008.txt
- SupplementaryMaterial3/basal10k/COMMUNITIES/basal10k_I001/basal10k_I001_C009.txt
- __MACOSX/SupplementaryMaterial3/basal10k/COMMUNITIES/basal10k_I001/._basal10k_I001_C009.txt
- SupplementaryMaterial3/basal10k/COMMUNITIES/basal10k_I001/basal10k_I001_C010.txt
- __MACOSX/SupplementaryMaterial3/basal10k/COMMUNITIES/basal10k_I001/._basal10k_I001_C010.txt
- SupplementaryMaterial3/basal10k/COMMUNITIES/basal10k_I001/basal10k_I001_C011.txt
- __MACOSX/SupplementaryMaterial3/basal10k/COMMUNITIES/basal10k_I001/._basal10k_I001_C011.txt
- SupplementaryMaterial3/basal10k/COMMUNITIES/basal10k_I001/basal10k_I001_C012.txt
- __MACOSX/SupplementaryMaterial3/basal10k/COMMUNITIES/basal10k_I001/._basal10k_I001_C012.txt
- SupplementaryMaterial3/basal10k/COMMUNITIES/basal10k_I001/basal10k_I001_C013.txt
- __MACOSX/SupplementaryMaterial3/basal10k/COMMUNITIES/basal10k_I001/._basal10k_I001_C013.txt
- SupplementaryMaterial3/basal10k/COMMUNITIES/basal10k_I001/basal10k_I001_C014.txt
- __MACOSX/SupplementaryMaterial3/basal10k/COMMUNITIES/basal10k_I001/._basal10k_I001_C014.txt
- SupplementaryMaterial3/basal10k/COMMUNITIES/basal10k_I001/basal10k_I001_C015.txt
- __MACOSX/SupplementaryMaterial3/basal10k/COMMUNITIES/basal10k_I001/._basal10k_I001_C015.txt
- SupplementaryMaterial3/basal10k/COMMUNITIES/basal10k_I001/basal10k_I001_C016.txt
- __MACOSX/SupplementaryMaterial3/basal10k/COMMUNITIES/basal10k_I001/._basal10k_I001_C016.txt
- SupplementaryMaterial3/basal10k/COMMUNITIES/basal10k_I001/basal10k_I001_C017.txt
- __MACOSX/SupplementaryMaterial3/basal10k/COMMUNITIES/basal10k_I001/._basal10k_I001_C017.txt
- SupplementaryMaterial3/basal10k/COMMUNITIES/basal10k_I001/basal10k_I001_C018.txt
- __MACOSX/SupplementaryMaterial3/basal10k/COMMUNITIES/basal10k_I001/._basal10k_I001_C018.txt
- SupplementaryMaterial3/basal10k/COMMUNITIES/basal10k_I001/basal10k_I001_C019.txt
- __MACOSX/SupplementaryMaterial3/basal10k/COMMUNITIES/basal10k_I001/._basal10k_I001_C019.txt
- SupplementaryMaterial3/basal10k/COMMUNITIES/basal10k_I001/basal10k_I001_C020.txt
- __MACOSX/SupplementaryMaterial3/basal10k/COMMUNITIES/basal10k_I001/._basal10k_I001_C020.txt
- SupplementaryMaterial3/basal10k/COMMUNITIES/basal10k_I001/basal10k_I001_C021.txt
- __MACOSX/SupplementaryMaterial3/basal10k/COMMUNITIES/basal10k_I001/._basal10k_I001_C021.txt
- SupplementaryMaterial3/basal10k/COMMUNITIES/basal10k_I001/basal10k_I001_C022.txt
- __MACOSX/SupplementaryMaterial3/basal10k/COMMUNITIES/basal10k_I001/._basal10k_I001_C022.txt
- SupplementaryMaterial3/basal10k/COMMUNITIES/basal10k_I001/basal10k_I001_C023.txt
- __MACOSX/SupplementaryMaterial3/basal10k/COMMUNITIES/basal10k_I001/._basal10k_I001_C023.txt
- SupplementaryMaterial3/basal10k/COMMUNITIES/basal10k_I001/basal10k_I001_Infomap_TRANSP.csv
- __MACOSX/SupplementaryMaterial3/basal10k/COMMUNITIES/basal10k_I001/._basal10k_I001_Infomap_TRANSP.csv
- __MACOSX/SupplementaryMaterial3/basal10k/COMMUNITIES/._basal10k_I001
- SupplementaryMaterial3/basal10k/COMMUNITIES/basal10k_I002/
- SupplementaryMaterial3/basal10k/COMMUNITIES/basal10k_I002/basal10k_I002_C001.txt
- __MACOSX/SupplementaryMaterial3/basal10k/COMMUNITIES/basal10k_I002/
- __MACOSX/SupplementaryMaterial3/basal10k/COMMUNITIES/basal10k_I002/._basal10k_I002_C001.txt
- SupplementaryMaterial3/basal10k/COMMUNITIES/basal10k_I002/basal10k_I002_C002.txt
- __MACOSX/SupplementaryMaterial3/basal10k/COMMUNITIES/basal10k_I002/._basal10k_I002_C002.txt
- SupplementaryMaterial3/basal10k/COMMUNITIES/basal10k_I002/basal10k_I002_C003.txt
- __MACOSX/SupplementaryMaterial3/basal10k/COMMUNITIES/basal10k_I002/._basal10k_I002_C003.txt
- SupplementaryMaterial3/basal10k/COMMUNITIES/basal10k_I002/basal10k_I002_C004.txt
- __MACOSX/SupplementaryMaterial3/basal10k/COMMUNITIES/basal10k_I002/._basal10k_I002_C004.txt
- SupplementaryMaterial3/basal10k/COMMUNITIES/basal10k_I002/basal10k_I002_C005.txt
- __MACOSX/SupplementaryMaterial3/basal10k/COMMUNITIES/basal10k_I002/._basal10k_I002_C005.txt
- SupplementaryMaterial3/basal10k/COMMUNITIES/basal10k_I002/basal10k_I002_C006.txt
- __MACOSX/SupplementaryMaterial3/basal10k/COMMUNITIES/basal10k_I002/._basal10k_I002_C006.txt
- SupplementaryMaterial3/basal10k/COMMUNITIES/basal10k_I002/basal10k_I002_C007.txt
- __MACOSX/SupplementaryMaterial3/basal10k/COMMUNITIES/basal10k_I002/._basal10k_I002_C007.txt
- SupplementaryMaterial3/basal10k/COMMUNITIES/basal10k_I002/basal10k_I002_C008.txt
- __MACOSX/SupplementaryMaterial3/basal10k/COMMUNITIES/basal10k_I002/._basal10k_I002_C008.txt
- SupplementaryMaterial3/basal10k/COMMUNITIES/basal10k_I002/basal10k_I002_C009.txt
- __MACOSX/SupplementaryMaterial3/basal10k/COMMUNITIES/basal10k_I002/._basal10k_I002_C009.txt
- SupplementaryMaterial3/basal10k/COMMUNITIES/basal10k_I002/basal10k_I002_C010.txt
- __MACOSX/SupplementaryMaterial3/basal10k/COMMUNITIES/basal10k_I002/._basal10k_I002_C010.txt
- SupplementaryMaterial3/basal10k/COMMUNITIES/basal10k_I002/basal10k_I002_C011.txt
- __MACOSX/SupplementaryMaterial3/basal10k/COMMUNITIES/basal10k_I002/._basal10k_I002_C011.txt
- SupplementaryMaterial3/basal10k/COMMUNITIES/basal10k_I002/basal10k_I002_C012.txt
- __MACOSX/SupplementaryMaterial3/basal10k/COMMUNITIES/basal10k_I002/._basal10k_I002_C012.txt
- SupplementaryMaterial3/basal10k/COMMUNITIES/basal10k_I002/basal10k_I002_C013.txt
- __MACOSX/SupplementaryMaterial3/basal10k/COMMUNITIES/basal10k_I002/._basal10k_I002_C013.txt
- SupplementaryMaterial3/basal10k/COMMUNITIES/basal10k_I002/basal10k_I002_Infomap_TRANSP.csv
- __MACOSX/SupplementaryMaterial3/basal10k/COMMUNITIES/basal10k_I002/._basal10k_I002_Infomap_TRANSP.csv
- __MACOSX/SupplementaryMaterial3/basal10k/COMMUNITIES/._basal10k_I002
- SupplementaryMaterial3/basal10k/COMMUNITIES/basal10k_I003/
- SupplementaryMaterial3/basal10k/COMMUNITIES/basal10k_I003/basal10k_I003_C001.txt
- __MACOSX/SupplementaryMaterial3/basal10k/COMMUNITIES/basal10k_I003/
- __MACOSX/SupplementaryMaterial3/basal10k/COMMUNITIES/basal10k_I003/._basal10k_I003_C001.txt
- SupplementaryMaterial3/basal10k/COMMUNITIES/basal10k_I003/basal10k_I003_C002.txt
- __MACOSX/SupplementaryMaterial3/basal10k/COMMUNITIES/basal10k_I003/._basal10k_I003_C002.txt
- SupplementaryMaterial3/basal10k/COMMUNITIES/basal10k_I003/basal10k_I003_Infomap_TRANSP.csv
- __MACOSX/SupplementaryMaterial3/basal10k/COMMUNITIES/basal10k_I003/._basal10k_I003_Infomap_TRANSP.csv
- __MACOSX/SupplementaryMaterial3/basal10k/COMMUNITIES/._basal10k_I003
- SupplementaryMaterial3/basal10k/COMMUNITIES/basal10k_I004/
- SupplementaryMaterial3/basal10k/COMMUNITIES/basal10k_I004/basal10k_I004_C001.txt
- __MACOSX/SupplementaryMaterial3/basal10k/COMMUNITIES/basal10k_I004/
- __MACOSX/SupplementaryMaterial3/basal10k/COMMUNITIES/basal10k_I004/._basal10k_I004_C001.txt
- SupplementaryMaterial3/basal10k/COMMUNITIES/basal10k_I004/basal10k_I004_Infomap_TRANSP.csv
- __MACOSX/SupplementaryMaterial3/basal10k/COMMUNITIES/basal10k_I004/._basal10k_I004_Infomap_TRANSP.csv
- __MACOSX/SupplementaryMaterial3/basal10k/COMMUNITIES/._basal10k_I004
- SupplementaryMaterial3/basal10k/COMMUNITIES/basal10k_I005/
- SupplementaryMaterial3/basal10k/COMMUNITIES/basal10k_I005/basal10k_I005_C001.txt
- __MACOSX/SupplementaryMaterial3/basal10k/COMMUNITIES/basal10k_I005/
- __MACOSX/SupplementaryMaterial3/basal10k/COMMUNITIES/basal10k_I005/._basal10k_I005_C001.txt
- SupplementaryMaterial3/basal10k/COMMUNITIES/basal10k_I005/basal10k_I005_C002.txt
- __MACOSX/SupplementaryMaterial3/basal10k/COMMUNITIES/basal10k_I005/._basal10k_I005_C002.txt
- SupplementaryMaterial3/basal10k/COMMUNITIES/basal10k_I005/basal10k_I005_C003.txt
- __MACOSX/SupplementaryMaterial3/basal10k/COMMUNITIES/basal10k_I005/._basal10k_I005_C003.txt
- SupplementaryMaterial3/basal10k/COMMUNITIES/basal10k_I005/basal10k_I005_Infomap_TRANSP.csv
- __MACOSX/SupplementaryMaterial3/basal10k/COMMUNITIES/basal10k_I005/._basal10k_I005_Infomap_TRANSP.csv
- __MACOSX/SupplementaryMaterial3/basal10k/COMMUNITIES/._basal10k_I005
- SupplementaryMaterial3/basal10k/COMMUNITIES/basal10k_I006/
- SupplementaryMaterial3/basal10k/COMMUNITIES/basal10k_I006/basal10k_I006_C001.txt
- __MACOSX/SupplementaryMaterial3/basal10k/COMMUNITIES/basal10k_I006/
- __MACOSX/SupplementaryMaterial3/basal10k/COMMUNITIES/basal10k_I006/._basal10k_I006_C001.txt
- SupplementaryMaterial3/basal10k/COMMUNITIES/basal10k_I006/basal10k_I006_Infomap_TRANSP.csv
- __MACOSX/SupplementaryMaterial3/basal10k/COMMUNITIES/basal10k_I006/._basal10k_I006_Infomap_TRANSP.csv
- __MACOSX/SupplementaryMaterial3/basal10k/COMMUNITIES/._basal10k_I006
- __MACOSX/SupplementaryMaterial3/basal10k/._COMMUNITIES
- SupplementaryMaterial3/basal10k/ENRICHMENT/
- SupplementaryMaterial3/basal10k/ENRICHMENT/.DS_Store
- __MACOSX/SupplementaryMaterial3/basal10k/ENRICHMENT/
- __MACOSX/SupplementaryMaterial3/basal10k/ENRICHMENT/._.DS_Store
- SupplementaryMaterial3/basal10k/ENRICHMENT/basal10k_I001/
- SupplementaryMaterial3/basal10k/ENRICHMENT/basal10k_I001/basal10k_I001_GOBP.csv
- __MACOSX/SupplementaryMaterial3/basal10k/ENRICHMENT/basal10k_I001/
- __MACOSX/SupplementaryMaterial3/basal10k/ENRICHMENT/basal10k_I001/._basal10k_I001_GOBP.csv
- SupplementaryMaterial3/basal10k/ENRICHMENT/basal10k_I001/basal10k_I001_GOCC.csv
- __MACOSX/SupplementaryMaterial3/basal10k/ENRICHMENT/basal10k_I001/._basal10k_I001_GOCC.csv
- SupplementaryMaterial3/basal10k/ENRICHMENT/basal10k_I001/basal10k_I001_GOMF.csv
- __MACOSX/SupplementaryMaterial3/basal10k/ENRICHMENT/basal10k_I001/._basal10k_I001_GOMF.csv
- SupplementaryMaterial3/basal10k/ENRICHMENT/basal10k_I001/GOBP_basal10k_I001_C001.csv
- __MACOSX/SupplementaryMaterial3/basal10k/ENRICHMENT/basal10k_I001/._GOBP_basal10k_I001_C001.csv
- SupplementaryMaterial3/basal10k/ENRICHMENT/basal10k_I001/GOBP_basal10k_I001_C002.csv
- __MACOSX/SupplementaryMaterial3/basal10k/ENRICHMENT/basal10k_I001/._GOBP_basal10k_I001_C002.csv
- SupplementaryMaterial3/basal10k/ENRICHMENT/basal10k_I001/GOBP_basal10k_I001_C003.csv
- __MACOSX/SupplementaryMaterial3/basal10k/ENRICHMENT/basal10k_I001/._GOBP_basal10k_I001_C003.csv
- SupplementaryMaterial3/basal10k/ENRICHMENT/basal10k_I001/GOBP_basal10k_I001_C004.csv
- __MACOSX/SupplementaryMaterial3/basal10k/ENRICHMENT/basal10k_I001/._GOBP_basal10k_I001_C004.csv
- SupplementaryMaterial3/basal10k/ENRICHMENT/basal10k_I001/GOBP_basal10k_I001_C005.csv
- __MACOSX/SupplementaryMaterial3/basal10k/ENRICHMENT/basal10k_I001/._GOBP_basal10k_I001_C005.csv
- SupplementaryMaterial3/basal10k/ENRICHMENT/basal10k_I001/GOBP_basal10k_I001_C006.csv
- __MACOSX/SupplementaryMaterial3/basal10k/ENRICHMENT/basal10k_I001/._GOBP_basal10k_I001_C006.csv
- SupplementaryMaterial3/basal10k/ENRICHMENT/basal10k_I001/GOBP_basal10k_I001_C007.csv
- __MACOSX/SupplementaryMaterial3/basal10k/ENRICHMENT/basal10k_I001/._GOBP_basal10k_I001_C007.csv
- SupplementaryMaterial3/basal10k/ENRICHMENT/basal10k_I001/GOBP_basal10k_I001_C008.csv
- __MACOSX/SupplementaryMaterial3/basal10k/ENRICHMENT/basal10k_I001/._GOBP_basal10k_I001_C008.csv
- SupplementaryMaterial3/basal10k/ENRICHMENT/basal10k_I001/GOBP_basal10k_I001_C009.csv
- __MACOSX/SupplementaryMaterial3/basal10k/ENRICHMENT/basal10k_I001/._GOBP_basal10k_I001_C009.csv
- SupplementaryMaterial3/basal10k/ENRICHMENT/basal10k_I001/GOBP_basal10k_I001_C010.csv
- __MACOSX/SupplementaryMaterial3/basal10k/ENRICHMENT/basal10k_I001/._GOBP_basal10k_I001_C010.csv
- SupplementaryMaterial3/basal10k/ENRICHMENT/basal10k_I001/GOBP_basal10k_I001_C011.csv
- __MACOSX/SupplementaryMaterial3/basal10k/ENRICHMENT/basal10k_I001/._GOBP_basal10k_I001_C011.csv
- SupplementaryMaterial3/basal10k/ENRICHMENT/basal10k_I001/GOBP_basal10k_I001_C012.csv
- __MACOSX/SupplementaryMaterial3/basal10k/ENRICHMENT/basal10k_I001/._GOBP_basal10k_I001_C012.csv
- SupplementaryMaterial3/basal10k/ENRICHMENT/basal10k_I001/GOBP_basal10k_I001_C013.csv
- __MACOSX/SupplementaryMaterial3/basal10k/ENRICHMENT/basal10k_I001/._GOBP_basal10k_I001_C013.csv
- SupplementaryMaterial3/basal10k/ENRICHMENT/basal10k_I001/GOBP_basal10k_I001_C014.csv
- __MACOSX/SupplementaryMaterial3/basal10k/ENRICHMENT/basal10k_I001/._GOBP_basal10k_I001_C014.csv
- SupplementaryMaterial3/basal10k/ENRICHMENT/basal10k_I001/GOBP_basal10k_I001_C015.csv
- __MACOSX/SupplementaryMaterial3/basal10k/ENRICHMENT/basal10k_I001/._GOBP_basal10k_I001_C015.csv
- SupplementaryMaterial3/basal10k/ENRICHMENT/basal10k_I001/GOBP_basal10k_I001_C016.csv
- __MACOSX/SupplementaryMaterial3/basal10k/ENRICHMENT/basal10k_I001/._GOBP_basal10k_I001_C016.csv
- SupplementaryMaterial3/basal10k/ENRICHMENT/basal10k_I001/GOBP_basal10k_I001_C017.csv
- __MACOSX/SupplementaryMaterial3/basal10k/ENRICHMENT/basal10k_I001/._GOBP_basal10k_I001_C017.csv
- SupplementaryMaterial3/basal10k/ENRICHMENT/basal10k_I001/GOBP_basal10k_I001_C018.csv
- __MACOSX/SupplementaryMaterial3/basal10k/ENRICHMENT/basal10k_I001/._GOBP_basal10k_I001_C018.csv
- SupplementaryMaterial3/basal10k/ENRICHMENT/basal10k_I001/GOBP_basal10k_I001_C019.csv
- __MACOSX/SupplementaryMaterial3/basal10k/ENRICHMENT/basal10k_I001/._GOBP_basal10k_I001_C019.csv
- SupplementaryMaterial3/basal10k/ENRICHMENT/basal10k_I001/GOBP_basal10k_I001_C020.csv
- __MACOSX/SupplementaryMaterial3/basal10k/ENRICHMENT/basal10k_I001/._GOBP_basal10k_I001_C020.csv
- SupplementaryMaterial3/basal10k/ENRICHMENT/basal10k_I001/GOBP_basal10k_I001_C021.csv
- __MACOSX/SupplementaryMaterial3/basal10k/ENRICHMENT/basal10k_I001/._GOBP_basal10k_I001_C021.csv
- SupplementaryMaterial3/basal10k/ENRICHMENT/basal10k_I001/GOBP_basal10k_I001_C022.csv
- __MACOSX/SupplementaryMaterial3/basal10k/ENRICHMENT/basal10k_I001/._GOBP_basal10k_I001_C022.csv
- SupplementaryMaterial3/basal10k/ENRICHMENT/basal10k_I001/GOBP_basal10k_I001_C023.csv
- __MACOSX/SupplementaryMaterial3/basal10k/ENRICHMENT/basal10k_I001/._GOBP_basal10k_I001_C023.csv
- SupplementaryMaterial3/basal10k/ENRICHMENT/basal10k_I001/GOCC_basal10k_I001_C001.csv
- __MACOSX/SupplementaryMaterial3/basal10k/ENRICHMENT/basal10k_I001/._GOCC_basal10k_I001_C001.csv
- SupplementaryMaterial3/basal10k/ENRICHMENT/basal10k_I001/GOCC_basal10k_I001_C002.csv
- __MACOSX/SupplementaryMaterial3/basal10k/ENRICHMENT/basal10k_I001/._GOCC_basal10k_I001_C002.csv
- SupplementaryMaterial3/basal10k/ENRICHMENT/basal10k_I001/GOCC_basal10k_I001_C003.csv
- __MACOSX/SupplementaryMaterial3/basal10k/ENRICHMENT/basal10k_I001/._GOCC_basal10k_I001_C003.csv
- SupplementaryMaterial3/basal10k/ENRICHMENT/basal10k_I001/GOCC_basal10k_I001_C004.csv
- __MACOSX/SupplementaryMaterial3/basal10k/ENRICHMENT/basal10k_I001/._GOCC_basal10k_I001_C004.csv
- SupplementaryMaterial3/basal10k/ENRICHMENT/basal10k_I001/GOCC_basal10k_I001_C005.csv
- __MACOSX/SupplementaryMaterial3/basal10k/ENRICHMENT/basal10k_I001/._GOCC_basal10k_I001_C005.csv
- SupplementaryMaterial3/basal10k/ENRICHMENT/basal10k_I001/GOCC_basal10k_I001_C006.csv
- __MACOSX/SupplementaryMaterial3/basal10k/ENRICHMENT/basal10k_I001/._GOCC_basal10k_I001_C006.csv
- SupplementaryMaterial3/basal10k/ENRICHMENT/basal10k_I001/GOCC_basal10k_I001_C007.csv
- __MACOSX/SupplementaryMaterial3/basal10k/ENRICHMENT/basal10k_I001/._GOCC_basal10k_I001_C007.csv
- SupplementaryMaterial3/basal10k/ENRICHMENT/basal10k_I001/GOCC_basal10k_I001_C008.csv
- __MACOSX/SupplementaryMaterial3/basal10k/ENRICHMENT/basal10k_I001/._GOCC_basal10k_I001_C008.csv
- SupplementaryMaterial3/basal10k/ENRICHMENT/basal10k_I001/GOCC_basal10k_I001_C009.csv
- __MACOSX/SupplementaryMaterial3/basal10k/ENRICHMENT/basal10k_I001/._GOCC_basal10k_I001_C009.csv
- SupplementaryMaterial3/basal10k/ENRICHMENT/basal10k_I001/GOCC_basal10k_I001_C010.csv
- __MACOSX/SupplementaryMaterial3/basal10k/ENRICHMENT/basal10k_I001/._GOCC_basal10k_I001_C010.csv
- SupplementaryMaterial3/basal10k/ENRICHMENT/basal10k_I001/GOCC_basal10k_I001_C011.csv
- __MACOSX/SupplementaryMaterial3/basal10k/ENRICHMENT/basal10k_I001/._GOCC_basal10k_I001_C011.csv
- SupplementaryMaterial3/basal10k/ENRICHMENT/basal10k_I001/GOCC_basal10k_I001_C012.csv
- __MACOSX/SupplementaryMaterial3/basal10k/ENRICHMENT/basal10k_I001/._GOCC_basal10k_I001_C012.csv
- SupplementaryMaterial3/basal10k/ENRICHMENT/basal10k_I001/GOCC_basal10k_I001_C013.csv
- __MACOSX/SupplementaryMaterial3/basal10k/ENRICHMENT/basal10k_I001/._GOCC_basal10k_I001_C013.csv
- SupplementaryMaterial3/basal10k/ENRICHMENT/basal10k_I001/GOCC_basal10k_I001_C014.csv
- __MACOSX/SupplementaryMaterial3/basal10k/ENRICHMENT/basal10k_I001/._GOCC_basal10k_I001_C014.csv
- SupplementaryMaterial3/basal10k/ENRICHMENT/basal10k_I001/GOCC_basal10k_I001_C015.csv
- __MACOSX/SupplementaryMaterial3/basal10k/ENRICHMENT/basal10k_I001/._GOCC_basal10k_I001_C015.csv
- SupplementaryMaterial3/basal10k/ENRICHMENT/basal10k_I001/GOCC_basal10k_I001_C016.csv
- __MACOSX/SupplementaryMaterial3/basal10k/ENRICHMENT/basal10k_I001/._GOCC_basal10k_I001_C016.csv
- SupplementaryMaterial3/basal10k/ENRICHMENT/basal10k_I001/GOCC_basal10k_I001_C017.csv
- __MACOSX/SupplementaryMaterial3/basal10k/ENRICHMENT/basal10k_I001/._GOCC_basal10k_I001_C017.csv
- SupplementaryMaterial3/basal10k/ENRICHMENT/basal10k_I001/GOCC_basal10k_I001_C018.csv
- __MACOSX/SupplementaryMaterial3/basal10k/ENRICHMENT/basal10k_I001/._GOCC_basal10k_I001_C018.csv
- SupplementaryMaterial3/basal10k/ENRICHMENT/basal10k_I001/GOCC_basal10k_I001_C019.csv
- __MACOSX/SupplementaryMaterial3/basal10k/ENRICHMENT/basal10k_I001/._GOCC_basal10k_I001_C019.csv
- SupplementaryMaterial3/basal10k/ENRICHMENT/basal10k_I001/GOCC_basal10k_I001_C020.csv
- __MACOSX/SupplementaryMaterial3/basal10k/ENRICHMENT/basal10k_I001/._GOCC_basal10k_I001_C020.csv
- SupplementaryMaterial3/basal10k/ENRICHMENT/basal10k_I001/GOCC_basal10k_I001_C021.csv
- __MACOSX/SupplementaryMaterial3/basal10k/ENRICHMENT/basal10k_I001/._GOCC_basal10k_I001_C021.csv
- SupplementaryMaterial3/basal10k/ENRICHMENT/basal10k_I001/GOCC_basal10k_I001_C022.csv
- __MACOSX/SupplementaryMaterial3/basal10k/ENRICHMENT/basal10k_I001/._GOCC_basal10k_I001_C022.csv
- SupplementaryMaterial3/basal10k/ENRICHMENT/basal10k_I001/GOCC_basal10k_I001_C023.csv
- __MACOSX/SupplementaryMaterial3/basal10k/ENRICHMENT/basal10k_I001/._GOCC_basal10k_I001_C023.csv
- SupplementaryMaterial3/basal10k/ENRICHMENT/basal10k_I001/GOMF_basal10k_I001_C001.csv
- __MACOSX/SupplementaryMaterial3/basal10k/ENRICHMENT/basal10k_I001/._GOMF_basal10k_I001_C001.csv
- SupplementaryMaterial3/basal10k/ENRICHMENT/basal10k_I001/GOMF_basal10k_I001_C002.csv
- __MACOSX/SupplementaryMaterial3/basal10k/ENRICHMENT/basal10k_I001/._GOMF_basal10k_I001_C002.csv
- SupplementaryMaterial3/basal10k/ENRICHMENT/basal10k_I001/GOMF_basal10k_I001_C003.csv
- __MACOSX/SupplementaryMaterial3/basal10k/ENRICHMENT/basal10k_I001/._GOMF_basal10k_I001_C003.csv
- SupplementaryMaterial3/basal10k/ENRICHMENT/basal10k_I001/GOMF_basal10k_I001_C004.csv
- __MACOSX/SupplementaryMaterial3/basal10k/ENRICHMENT/basal10k_I001/._GOMF_basal10k_I001_C004.csv
- SupplementaryMaterial3/basal10k/ENRICHMENT/basal10k_I001/GOMF_basal10k_I001_C005.csv
- __MACOSX/SupplementaryMaterial3/basal10k/ENRICHMENT/basal10k_I001/._GOMF_basal10k_I001_C005.csv
- SupplementaryMaterial3/basal10k/ENRICHMENT/basal10k_I001/GOMF_basal10k_I001_C006.csv
- __MACOSX/SupplementaryMaterial3/basal10k/ENRICHMENT/basal10k_I001/._GOMF_basal10k_I001_C006.csv
- SupplementaryMaterial3/basal10k/ENRICHMENT/basal10k_I001/GOMF_basal10k_I001_C007.csv
- __MACOSX/SupplementaryMaterial3/basal10k/ENRICHMENT/basal10k_I001/._GOMF_basal10k_I001_C007.csv
- SupplementaryMaterial3/basal10k/ENRICHMENT/basal10k_I001/GOMF_basal10k_I001_C008.csv
- __MACOSX/SupplementaryMaterial3/basal10k/ENRICHMENT/basal10k_I001/._GOMF_basal10k_I001_C008.csv
- SupplementaryMaterial3/basal10k/ENRICHMENT/basal10k_I001/GOMF_basal10k_I001_C009.csv
- __MACOSX/SupplementaryMaterial3/basal10k/ENRICHMENT/basal10k_I001/._GOMF_basal10k_I001_C009.csv
- SupplementaryMaterial3/basal10k/ENRICHMENT/basal10k_I001/GOMF_basal10k_I001_C010.csv
- __MACOSX/SupplementaryMaterial3/basal10k/ENRICHMENT/basal10k_I001/._GOMF_basal10k_I001_C010.csv
- SupplementaryMaterial3/basal10k/ENRICHMENT/basal10k_I001/GOMF_basal10k_I001_C011.csv
- __MACOSX/SupplementaryMaterial3/basal10k/ENRICHMENT/basal10k_I001/._GOMF_basal10k_I001_C011.csv
- SupplementaryMaterial3/basal10k/ENRICHMENT/basal10k_I001/GOMF_basal10k_I001_C012.csv
- __MACOSX/SupplementaryMaterial3/basal10k/ENRICHMENT/basal10k_I001/._GOMF_basal10k_I001_C012.csv
- SupplementaryMaterial3/basal10k/ENRICHMENT/basal10k_I001/GOMF_basal10k_I001_C013.csv
- __MACOSX/SupplementaryMaterial3/basal10k/ENRICHMENT/basal10k_I001/._GOMF_basal10k_I001_C013.csv
- SupplementaryMaterial3/basal10k/ENRICHMENT/basal10k_I001/GOMF_basal10k_I001_C014.csv
- __MACOSX/SupplementaryMaterial3/basal10k/ENRICHMENT/basal10k_I001/._GOMF_basal10k_I001_C014.csv
- SupplementaryMaterial3/basal10k/ENRICHMENT/basal10k_I001/GOMF_basal10k_I001_C015.csv
- __MACOSX/SupplementaryMaterial3/basal10k/ENRICHMENT/basal10k_I001/._GOMF_basal10k_I001_C015.csv
- SupplementaryMaterial3/basal10k/ENRICHMENT/basal10k_I001/GOMF_basal10k_I001_C016.csv
- __MACOSX/SupplementaryMaterial3/basal10k/ENRICHMENT/basal10k_I001/._GOMF_basal10k_I001_C016.csv
- SupplementaryMaterial3/basal10k/ENRICHMENT/basal10k_I001/GOMF_basal10k_I001_C017.csv
- __MACOSX/SupplementaryMaterial3/basal10k/ENRICHMENT/basal10k_I001/._GOMF_basal10k_I001_C017.csv
- SupplementaryMaterial3/basal10k/ENRICHMENT/basal10k_I001/GOMF_basal10k_I001_C018.csv
- __MACOSX/SupplementaryMaterial3/basal10k/ENRICHMENT/basal10k_I001/._GOMF_basal10k_I001_C018.csv
- SupplementaryMaterial3/basal10k/ENRICHMENT/basal10k_I001/GOMF_basal10k_I001_C019.csv
- __MACOSX/SupplementaryMaterial3/basal10k/ENRICHMENT/basal10k_I001/._GOMF_basal10k_I001_C019.csv
- SupplementaryMaterial3/basal10k/ENRICHMENT/basal10k_I001/GOMF_basal10k_I001_C020.csv
- __MACOSX/SupplementaryMaterial3/basal10k/ENRICHMENT/basal10k_I001/._GOMF_basal10k_I001_C020.csv
- SupplementaryMaterial3/basal10k/ENRICHMENT/basal10k_I001/GOMF_basal10k_I001_C021.csv
- __MACOSX/SupplementaryMaterial3/basal10k/ENRICHMENT/basal10k_I001/._GOMF_basal10k_I001_C021.csv
- SupplementaryMaterial3/basal10k/ENRICHMENT/basal10k_I001/GOMF_basal10k_I001_C022.csv
- __MACOSX/SupplementaryMaterial3/basal10k/ENRICHMENT/basal10k_I001/._GOMF_basal10k_I001_C022.csv
- SupplementaryMaterial3/basal10k/ENRICHMENT/basal10k_I001/GOMF_basal10k_I001_C023.csv
- __MACOSX/SupplementaryMaterial3/basal10k/ENRICHMENT/basal10k_I001/._GOMF_basal10k_I001_C023.csv
- __MACOSX/SupplementaryMaterial3/basal10k/ENRICHMENT/._basal10k_I001
- SupplementaryMaterial3/basal10k/ENRICHMENT/basal10k_I002/
- SupplementaryMaterial3/basal10k/ENRICHMENT/basal10k_I002/basal10k_I002_GOBP.csv
- __MACOSX/SupplementaryMaterial3/basal10k/ENRICHMENT/basal10k_I002/
- __MACOSX/SupplementaryMaterial3/basal10k/ENRICHMENT/basal10k_I002/._basal10k_I002_GOBP.csv
- SupplementaryMaterial3/basal10k/ENRICHMENT/basal10k_I002/basal10k_I002_GOCC.csv
- __MACOSX/SupplementaryMaterial3/basal10k/ENRICHMENT/basal10k_I002/._basal10k_I002_GOCC.csv
- SupplementaryMaterial3/basal10k/ENRICHMENT/basal10k_I002/basal10k_I002_GOMF.csv
- __MACOSX/SupplementaryMaterial3/basal10k/ENRICHMENT/basal10k_I002/._basal10k_I002_GOMF.csv
- SupplementaryMaterial3/basal10k/ENRICHMENT/basal10k_I002/GOBP_basal10k_I002_C001.csv
- __MACOSX/SupplementaryMaterial3/basal10k/ENRICHMENT/basal10k_I002/._GOBP_basal10k_I002_C001.csv
- SupplementaryMaterial3/basal10k/ENRICHMENT/basal10k_I002/GOBP_basal10k_I002_C002.csv
- __MACOSX/SupplementaryMaterial3/basal10k/ENRICHMENT/basal10k_I002/._GOBP_basal10k_I002_C002.csv
- SupplementaryMaterial3/basal10k/ENRICHMENT/basal10k_I002/GOBP_basal10k_I002_C003.csv
- __MACOSX/SupplementaryMaterial3/basal10k/ENRICHMENT/basal10k_I002/._GOBP_basal10k_I002_C003.csv
- SupplementaryMaterial3/basal10k/ENRICHMENT/basal10k_I002/GOBP_basal10k_I002_C004.csv
- __MACOSX/SupplementaryMaterial3/basal10k/ENRICHMENT/basal10k_I002/._GOBP_basal10k_I002_C004.csv
- SupplementaryMaterial3/basal10k/ENRICHMENT/basal10k_I002/GOBP_basal10k_I002_C005.csv
- __MACOSX/SupplementaryMaterial3/basal10k/ENRICHMENT/basal10k_I002/._GOBP_basal10k_I002_C005.csv
- SupplementaryMaterial3/basal10k/ENRICHMENT/basal10k_I002/GOBP_basal10k_I002_C006.csv
[truncated: 1,084 more entries]
