# Supplementary material for: Network Modularity in Breast Cancer Molecular Subtypes
Source: Front Physiol. 2017 Nov 17;8:915. doi: 10.3389/fphys.2017.00915 (PMC5699328; doi:10.3389/fphys.2017.00915)
Supplement: Supplementary file 3 [file SupplementaryMaterial3.ZIP › SupplementaryMaterial3/basal10k/COMMUNITIES/basal10k_I001/basal10k_I001_C001.txt]

SLC4A4
ZNF507
CYP2C9
KRT2
LUZP4
OR10H3
DCT
PSG9
PSG7
PSG6
SLC5A7
CCDC7
WNT6
CYP2A7
GRM6
ZNF236
NPHS2
GNRHR
NTNG1
OR12D3
PGLYRP4
PSG2
CASQ2
PRKG1
CNR2
ACRV1
CYP2C19
CHRM2
SYT2
CHRNB3
MUC5AC
ADAM21
RBM12B
OR2S2
HTR1E
SCN3B
LOC101929550
GPA33
MYOC
KIR2DS1
PEX5L
ASCL3
CIITA
GABRA4
KCNJ1
ADAM22
UBE2D4
RFPL3
OR7A5
NMBR
IFNA14
GPR15
HABP2
SHOX
LGALS13
BTRC
PAX8
OR5I1
IFNA4
SIRT3
ERVH-6
IFNA17
SLCO1C1
GPRC5D
GALR3
SLC17A3
IFNA21
KIF5A
MAS1
G6PC2
N4BP1
SCN10A
IFNA7
SMIM2
PRAMEF10
SLC5A5
CNTF
NPY6R
MTAP
CRB1
LINC00574
HAL
LINC00563
UGT1A8
OR1G1
GFRA4
ZMAT4
ATXN8OS
ZNF460
CDC14A
HBBP1
UBQLN3
NOX1
LRRC31
LECT2
DNAJA4
SLC22A2
TAC3
CADM3-AS1
IL1RAPL2
LINC00216
LRRC37BP1
RFPL2
DMC1
CYP3A43
RBMY2FP
EDA2R
SLCO1A2
TAAR2
CAMK1G
TAT
CDH10
ATG10
IL19
CASQ1
TSHB
FSHR
CNGA3
CA14
CXCR1
IFNA10
PCDHB17
PSG1
ADAM20
OR52A1
GSTM5
SIGLEC6
MAP3K19
CNTNAP1
RP11-44F21.3
OR10J1
RCVRN
SLN
ZNF717
REG1P
DCC
GML
TEK
AICDA
PFKFB1
A1CF
ZNF536
KIR3DL3
THRB
ARMC4
C1orf105
TRPM3
CLDN17
SLC17A1
GYPB
OPCML
TMEM246
RRH
DIAPH3
GPR50
RAPGEF3
SPINK4
CD80
KIR2DL2
BMX
PPBPP2
SMCP
JAK3
HAUS5
EDDM3A
TTR
GAD2
PSG3
ATXN3L
HSD17B3
LOC220077
AVPR1B
OR6A2
CYP2B7P
OTC
RPH3A
SERPIND1
SLC10A1
PHOX2B
KRT38
SLC30A10
PPP2R2B
IL17A
LUZP2
BMP15
CAMK2A
FLRT1
MS4A5
GPATCH4
PRL
GRIA4
AQP2
TIAM2
C22orf24
HCG4B
IL5RA
OPRM1
NCR1
CHRNA3
NR1H4
MPP3
CYSLTR2
SEC31B
CNR1
PPP1R14D
GUCA1A
PYHIN1
NPY2R
SLC2A9
BHMT
SGK2
SCUBE3
LGALS14
RP11-2E17.1
PRO2012
SPTA1
DPF3
FAM155A
KIAA1751
TSPO2
CRISP1
CCR9
KIR2DS3
ULK4
RPS6KA6
PPP1R3A
KCNJ3
SYN2
SLC6A12
NAT2
SLC17A4
FRAS1
SYT13
MC5R
AOC2
CDH17
SLC7A9
CYP2B6
KRT84
NAA11
GK2
MMP27
NODAL
LY6G5C
MED31
PRPH2
RASGRF1
TAS2R16
MT4
KIR2DS5
KDM5D
BPIFA1
BTN1A1
TRHR
RNF39
CA1
MEP1B
ATP10B
RP11-423C15.3
ARHGEF38
KIR2DL3
NXPE4
PSG4
RALYL
NSUN7
USH1C
TMPRSS11D
LLGL1
ADAM29
CSH2
FOXN3-AS2
LHX3
CYP1A2
PZP
OMG
POU4F2
IL1RL1
GPR52
IKZF2
TNFSF11
COLEC10
IFNA5
DISC1
OR1A2
GABRG2
TAS2R7
RUNX1T1
DRP2
HGF
KCNA5
MYOZ3
SPATA6L
EFR3B
ERCC4
SLC13A3
IAPP
CCDC170
ATP7B
OR2B2
CHAT
CCL25
CD5
GNAT3
CLEC1B
SFTPB
MC4R
RHAG
GREB1L
CBLN1
SLC5A4
SSX1
CTAGE1
PDE3B
SLC30A3
SLC6A4
REN
FGF23
CABP5
DUOX2
IL21
SLC24A2
KRT1
BTN2A3P
RNASE3
MPP2
ASCL1
OR2B6
C10orf12
ACSL6
PMFBP1
DPP6
TBR1
KRT37
OR7C2
ZNF215
THSD4
GLYAT
GSN-AS1
EFCAB1
HRH4
MYO15A
CYP11B1
MAB21L2
SCNN1G
MTMR9
PRAMEF11
NR2E1
MGC2889
CST8
AKAP6
KCNC3
CLEC1A
CGA
MCC
SERPINI2
NRXN1
C8B
CCL16
PRO2958
PIGR
TEX28
ISL1
DEFA6
SIRT6
PRR14L
TRPM1
KLHL4
DLEC1
IL22
COL4A6
TSNAXIP1
TYR
SLC18A1
CEACAM5
TTC22
CDH7
TRPC3
SFTPC
TEX15
HTN3
RP11-193H5.1
KLHL35
GPR21
SNAP25
PROL1
CYP3A7-CYP3AP1
EMR3
EPAG
WRAP53
KLF15
