# Supplementary material for: Network Modularity in Breast Cancer Molecular Subtypes
Source: Front Physiol. 2017 Nov 17;8:915. doi: 10.3389/fphys.2017.00915 (PMC5699328; doi:10.3389/fphys.2017.00915)
Supplement: Supplementary file 3 [file SupplementaryMaterial3.ZIP › SupplementaryMaterial3/basal10k/COMMUNITIES/basal10k_I001/basal10k_I001_C002.txt]

ADRBK1
FAXDC2
EPOR
IGHMBP2
E2F4
DMWD
MVK
HHLA1
IKBKG
HECW1
CACFD1
ENGASE
PTCRA
PNPLA2
ALOX12P2
KRTAP5-8
RASSF7
MMP14
R3HDM4
KRT85
ADAMTS6
RABEP2
TBC1D30
OTUB1
CD22
DNAH6
OGFOD2
GPX5
DTX3
TAAR5
WDTC1
GPLD1
ZNF419
TAZ
DNAH2
ARSF
RHO
C16orf3
ADH6
PER1
RP11-445H22.3
STX1A
YIF1B
MOGAT2
SMG7-AS1
CLASRP
SCAMP5
HOXC5
ADCY6
