# Supplementary material for: Network Modularity in Breast Cancer Molecular Subtypes
Source: Front Physiol. 2017 Nov 17;8:915. doi: 10.3389/fphys.2017.00915 (PMC5699328; doi:10.3389/fphys.2017.00915)
Supplement: Supplementary file 3 [file SupplementaryMaterial3.ZIP › SupplementaryMaterial3/basal10k/COMMUNITIES/basal10k_I001/basal10k_I001_Infomap_TRANSP.csv]

SLC4A4	ZNF507	CYP2C9	KRT2	LUZP4	OR10H3	DCT	PSG9	PSG7	PSG6	SLC5A7	CCDC7	WNT6	CYP2A7	GRM6	ZNF236	NPHS2	GNRHR	NTNG1	OR12D3	PGLYRP4	PSG2	CASQ2	PRKG1	CNR2	ACRV1	CYP2C19	CHRM2	SYT2	CHRNB3	MUC5AC	ADAM21	RBM12B	OR2S2	HTR1E	SCN3B	LOC101929550	GPA33	MYOC	KIR2DS1	PEX5L	ASCL3	CIITA	GABRA4	KCNJ1	ADAM22	UBE2D4	RFPL3	OR7A5	NMBR
ADRBK1	FAXDC2	EPOR	IGHMBP2	E2F4	DMWD	MVK	HHLA1	IKBKG	HECW1	CACFD1	ENGASE	PTCRA	PNPLA2	ALOX12P2	KRTAP5-8	RASSF7	MMP14	R3HDM4	KRT85	ADAMTS6	RABEP2	TBC1D30	OTUB1	CD22	DNAH6	OGFOD2	GPX5	DTX3	TAAR5	WDTC1	GPLD1	ZNF419	TAZ	DNAH2	ARSF	RHO	C16orf3	ADH6	PER1	RP11-445H22.3	STX1A	YIF1B	MOGAT2	SMG7-AS1	CLASRP	SCAMP5	HOXC5	ADCY6
CACNG4	FSCN3	KIR3DL1	PTPRT	HSD3B2	ITGB3	FCN2	BEST2	PDYN	GPR137	RGSL1	HCRT
CETN1	EPS8L3	ODF1	KRT35	GLRA2	MAP3K9	APOL5	GJD2
SLC9A5	CAMK2B	CCDC9	CHP2	TMPRSS6	TAS2R1	CLEC4M
MYO15B	FAM193B	GABBR1	RHOT2	MST1	TELO2
NPIPA1	PILRB	LOC399491	NPIPB3	NSUN5P1	NSUN5
SP3P	PDZD7	TBX6	ASIC4	LOC57399
PKLR	SLC12A5	CPN2	PLAC4	SLC10A2
TMPRSS15	UMOD	LILRA5	DENND6B
SLC6A13	P2RY4
PTPRN2	PRDM14	KCNB2
GNG3	NPAP1	CACNA1F
STIP1	PPP1CA	DRAP1	SSSCA1
KIAA0509	PROP1	HTR1B
NR6A1	USP2
CHRM5	PRDM5
GJB4	KHDRBS2
NEUROD4	CNGB3
ELK2AP	ELK1
ZNF835	MEFV
C6orf10	PREX2
NXPH3	DKFZP434A062
[truncated: 340 more columns]
