# Supplementary material for: Network Modularity in Breast Cancer Molecular Subtypes
Source: Front Physiol. 2017 Nov 17;8:915. doi: 10.3389/fphys.2017.00915 (PMC5699328; doi:10.3389/fphys.2017.00915)
Supplement: Supplementary file 3 [file SupplementaryMaterial3.ZIP › SupplementaryMaterial3/basal10k/COMMUNITIES/basal10k_I002/basal10k_I002_C001.txt]

CD2
CD48
IL10RA
TRBC1
CD3D
ARHGAP25
GZMK
GZMA
IRF8
DOCK2
NKG7
CD27
TRAC
SASH3
GZMB
CXCL13
APOL3
HCLS1
CD8A
CCR7
IRF1
PRKCB
CD52
SLA
LCK
LPXN
CCR2
CD38
CD247
IL2RG
RAC2
CCR5
IDO1
PRF1
ITK
CXCL9
ARHGAP15
CCL5
IL2RB
CECR1
TNFRSF1B
PVRIG
SLC15A3
CORO1A
ITGB2
GNLY
XCL1
SELL
RARRES3
SP140
SLAMF1
LCP2
CD37
PLAC8
SLAMF8
IL21R
NCF4
LST1
CST7
WARS
MYO1F
ICOS
CTSW
ITGAL
CD74
CCL19
ICAM3
SERPINB9
CCND2
NR1H3
GCH1
CCDC69
