# Supplementary material for: Network Modularity in Breast Cancer Molecular Subtypes
Source: Front Physiol. 2017 Nov 17;8:915. doi: 10.3389/fphys.2017.00915 (PMC5699328; doi:10.3389/fphys.2017.00915)
Supplement: Supplementary file 3 [file SupplementaryMaterial3.ZIP › SupplementaryMaterial3/basal10k/COMMUNITIES/basal10k_I002/basal10k_I002_C002.txt]

CD53
GIMAP4
FGL2
SAMSN1
CTSS
SLC7A7
CYTIP
CD86
EVI2B
GIMAP6
MS4A6A
AIF1
PTPRC
MNDA
GPR65
TFEC
C3AR1
TYROBP
SRGN
LY96
ADAMDEC1
CYBB
C1QB
MS4A4A
RNASE6
LAP3
FCER1G
EVI2A
C1QA
HCK
ALOX5
CD163
FCGR1B
NCF2
GMFG
LAPTM5
TNFAIP8
CLEC2B
IGSF6
SAMHD1
VAV1
CD14
MARCH1
CSF2RB
FCGR2A
PTGER4
P2RY14
NPL
SLC31A2
DOCK10
KMO
CYLD
TLR7
PLEK
VAMP5
CTSC
VSIG4
HSD17B11
LY86
CD69
DPYD
ITGAM
PLXNC1
CCL2
SNX10
