# Supplementary material for: Network Modularity in Breast Cancer Molecular Subtypes
Source: Front Physiol. 2017 Nov 17;8:915. doi: 10.3389/fphys.2017.00915 (PMC5699328; doi:10.3389/fphys.2017.00915)
Supplement: Supplementary file 3 [file SupplementaryMaterial3.ZIP › SupplementaryMaterial3/basal10k/COMMUNITIES/basal10k_I002/basal10k_I002_C003.txt]

RSAD2
IFI44L
MX1
IFIT1
TRIM22
IFIH1
IFIT3
OAS1
ISG15
DDX60
OAS2
DDX58
USP18
IFI44
OASL
IFI35
OAS3
IFIT5
HERC6
IFITM1
HERC5
NMI
IFI27
