# Supplementary material for: Network Modularity in Breast Cancer Molecular Subtypes
Source: Front Physiol. 2017 Nov 17;8:915. doi: 10.3389/fphys.2017.00915 (PMC5699328; doi:10.3389/fphys.2017.00915)
Supplement: Supplementary file 3 [file SupplementaryMaterial3.ZIP › SupplementaryMaterial3/basal10k/COMMUNITIES/basal10k_I002/basal10k_I002_C004.txt]

PSMB9
TAP1
UBE2L6
HLA-B
PSMB8
HLA-F
HLA-E
STAT1
HLA-A
PSME2
HLA-J
PSME1
BTN3A3
HLA-G
PSMB10
HLA-C
HCP5
GBP1
GBP2
BTN3A2
BTN3A1
