# Supplementary material for: Network Modularity in Breast Cancer Molecular Subtypes
Source: Front Physiol. 2017 Nov 17;8:915. doi: 10.3389/fphys.2017.00915 (PMC5699328; doi:10.3389/fphys.2017.00915)
Supplement: Supplementary file 3 [file SupplementaryMaterial3.ZIP › SupplementaryMaterial3/basal10k/COMMUNITIES/basal10k_I002/basal10k_I002_Infomap_TRANSP.csv]

CD2	CD48	IL10RA	TRBC1	CD3D	ARHGAP25	GZMK	GZMA	IRF8	DOCK2	NKG7	CD27	TRAC	SASH3	GZMB	CXCL13	APOL3	HCLS1	CD8A	CCR7	IRF1	PRKCB	CD52	SLA	LCK	LPXN	CCR2	CD38	CD247	IL2RG	RAC2	CCR5	IDO1	PRF1	ITK	CXCL9	ARHGAP15	CCL5	IL2RB	CECR1	TNFRSF1B	PVRIG	SLC15A3	CORO1A	ITGB2	GNLY	XCL1	SELL	RARRES3	SP140
CD53	GIMAP4	FGL2	SAMSN1	CTSS	SLC7A7	CYTIP	CD86	EVI2B	GIMAP6	MS4A6A	AIF1	PTPRC	MNDA	GPR65	TFEC	C3AR1	TYROBP	SRGN	LY96	ADAMDEC1	CYBB	C1QB	MS4A4A	RNASE6	LAP3	FCER1G	EVI2A	C1QA	HCK	ALOX5	CD163	FCGR1B	NCF2	GMFG	LAPTM5	TNFAIP8	CLEC2B	IGSF6	SAMHD1	VAV1	CD14	MARCH1	CSF2RB	FCGR2A	PTGER4	P2RY14	NPL	SLC31A2	DOCK10
RSAD2	IFI44L	MX1	IFIT1	TRIM22	IFIH1	IFIT3	OAS1	ISG15	DDX60	OAS2	DDX58	USP18	IFI44	OASL	IFI35	OAS3	IFIT5	HERC6	IFITM1	HERC5	NMI	IFI27
PSMB9	TAP1	UBE2L6	HLA-B	PSMB8	HLA-F	HLA-E	STAT1	HLA-A	PSME2	HLA-J	PSME1	BTN3A3	HLA-G	PSMB10	HLA-C	HCP5	GBP1	GBP2	BTN3A2	BTN3A1
HLA-DMB	HLA-DPB1	HLA-DMA	HLA-DPA1	HLA-DRA	SLCO2B1
GPR18	GPR171	STAT4	RHOH	BANK1	MS4A1	TRAT1	LY9	TCL1A	GVINP1	P2RY13
SP110	TMEM140	SP100	SAMD9
CXCL11	CXCL10
LILRB1	LILRB4	LILRB2
TNFRSF17	LAX1
SIRPG	PTPN7
HNMT	SNX2
PTPRCAP	CD79B
[truncated: 22 more columns]
