# Supplementary material for: Network Modularity in Breast Cancer Molecular Subtypes
Source: Front Physiol. 2017 Nov 17;8:915. doi: 10.3389/fphys.2017.00915 (PMC5699328; doi:10.3389/fphys.2017.00915)
Supplement: Supplementary file 3 [file SupplementaryMaterial3.ZIP › SupplementaryMaterial3/basal10k/COMMUNITIES/basal10k_I003/basal10k_I003_C001.txt]

ELAVL3
SEPT5-GP1BB
MAPRE3
GPR144
AC018766.5
APOA4
EPN1
IQCC
FUT7
MLXIPL
IGFALS
DLG4
DUX1
NPEPL1
MYL10
CES1P1
GRIN1
CYP2W1
SCT
CNPY4
MORN1
RIN1
TCF15
CELA2B
HDAC7
SOX15
GRK1
CYP11B2
FABP2
SIGLEC8
ADAMTS7
HIC1
TPPP
FOXP3
SIX5
A4GALT
HOXB3
LTB4R2
EPO
ZNF646
TCAP
MAP2K7
PNMA3
ADRA2C
NRG1
SLC26A1
VRTN
GPR162
TONSL
HCN2
AGAP2
TSC22D4
NPR1
ARSD
AGER
KCNC2
ZNF205
KCTD17
KCNQ4
SLC22A6
ATXN2L
HMX1
APOL2
IGH
PRX
TFR2
OSGIN1
GJC2
SNAPC2
PTPRS
HPCAL4
TNFRSF13B
SDK2
PRDM8
APC2
AMN
TAOK2
PSD
NPAS1
FOXO4
CYTH3
TUT1
FXYD2
SERINC2
ARVCF
CNGB1
ZNF787
ZBTB7B
NGB
MUC13
HNF4A
PPP2R5B
POLG
TMEM59L
SRCAP
HGC6.3
PLCH2
PDCD1
SLC6A2
PCDHA10
CEBPE
PROC
SH3BP1
ZNF224
ACHE
IZUMO4
APOBEC3F
NFKBIL1
CENPO
CELF3
CYorf17
ENTPD2
ROM1
DSPP
CPNE7
NTRK1
GNAT1
SLC12A9
BEST1
