# Supplementary material for: Network Modularity in Breast Cancer Molecular Subtypes
Source: Front Physiol. 2017 Nov 17;8:915. doi: 10.3389/fphys.2017.00915 (PMC5699328; doi:10.3389/fphys.2017.00915)
Supplement: Supplementary file 3 [file SupplementaryMaterial3.ZIP › SupplementaryMaterial3/basal10k/COMMUNITIES/basal10k_I003/basal10k_I003_Infomap_TRANSP.csv]

ELAVL3	SEPT5-GP1BB	MAPRE3	GPR144	AC018766.5	APOA4	EPN1	IQCC	FUT7	MLXIPL	IGFALS	DLG4	DUX1	NPEPL1	MYL10	CES1P1	GRIN1	CYP2W1	SCT	CNPY4	MORN1	RIN1	TCF15	CELA2B	HDAC7	SOX15	GRK1	CYP11B2	FABP2	SIGLEC8	ADAMTS7	HIC1	TPPP	FOXP3	SIX5	A4GALT	HOXB3	LTB4R2	EPO	ZNF646	TCAP	MAP2K7	PNMA3	ADRA2C	NRG1	SLC26A1	VRTN	GPR162	TONSL	HCN2
KCNQ1DN	GDF2
[truncated: 69 more columns]
