# Supplementary material for: Network Modularity in Breast Cancer Molecular Subtypes
Source: Front Physiol. 2017 Nov 17;8:915. doi: 10.3389/fphys.2017.00915 (PMC5699328; doi:10.3389/fphys.2017.00915)
Supplement: Supplementary file 3 [file SupplementaryMaterial3.ZIP › SupplementaryMaterial3/basal10k/COMMUNITIES/basal10k_I004/basal10k_I004_C001.txt]

HAUS2
FBXW12
ZNF160
ZNF611
ZNF721
PRR11
GTF2H3
SLC35E1
MZT2B
PGF
UBQLN4
DIP2A
ALPK1
DBT
ATP8B1
SUZ12P1
TAOK1
TSR1
PODNL1
MBTD1
GPR1
ALMS1
LRRFIP1
POLR1B
GTSE1
CLTC-IT1
PCDHGA8
ANKRD10-IT1
CXorf21
