# Supplementary material for: Network Modularity in Breast Cancer Molecular Subtypes
Source: Front Physiol. 2017 Nov 17;8:915. doi: 10.3389/fphys.2017.00915 (PMC5699328; doi:10.3389/fphys.2017.00915)
Supplement: Supplementary file 3 [file SupplementaryMaterial3.ZIP › SupplementaryMaterial3/basal10k/COMMUNITIES/basal10k_I004/basal10k_I004_Infomap_TRANSP.csv]

HAUS2	FBXW12	ZNF160	ZNF611	ZNF721	PRR11	GTF2H3	SLC35E1	MZT2B	PGF	UBQLN4	DIP2A	ALPK1	DBT	ATP8B1	SUZ12P1	TAOK1	TSR1	PODNL1	MBTD1	GPR1	ALMS1	LRRFIP1	POLR1B	GTSE1	CLTC-IT1	PCDHGA8	ANKRD10-IT1	CXorf21
