# Supplementary material for: Network Modularity in Breast Cancer Molecular Subtypes
Source: Front Physiol. 2017 Nov 17;8:915. doi: 10.3389/fphys.2017.00915 (PMC5699328; doi:10.3389/fphys.2017.00915)
Supplement: Supplementary file 3 [file SupplementaryMaterial3.ZIP › SupplementaryMaterial3/basal10k/COMMUNITIES/basal10k_I005/basal10k_I005_C001.txt]

COL5A2
COL1A2
COL5A1
COL3A1
COL6A3
FAP
SPARC
FN1
POSTN
PCOLCE
THBS2
HTRA1
AEBP1
NID2
LUM
