# Supplementary material for: Network Modularity in Breast Cancer Molecular Subtypes
Source: Front Physiol. 2017 Nov 17;8:915. doi: 10.3389/fphys.2017.00915 (PMC5699328; doi:10.3389/fphys.2017.00915)
Supplement: Supplementary file 3 [file SupplementaryMaterial3.ZIP › SupplementaryMaterial3/basal10k/COMMUNITIES/basal10k_I005/basal10k_I005_Infomap_TRANSP.csv]

COL5A2	COL1A2	COL5A1	COL3A1	COL6A3	FAP	SPARC	FN1	POSTN	PCOLCE	THBS2	HTRA1	AEBP1	NID2	LUM
COL1A1	COL6A2	PDGFRB	COL6A1	THY1	EMILIN1
FBN1	VCAN
