# Supplementary material for: Network Modularity in Breast Cancer Molecular Subtypes
Source: Front Physiol. 2017 Nov 17;8:915. doi: 10.3389/fphys.2017.00915 (PMC5699328; doi:10.3389/fphys.2017.00915)
Supplement: Supplementary file 3 [file SupplementaryMaterial3.ZIP › SupplementaryMaterial3/basal10k/COMMUNITIES/basal10k_I006/basal10k_I006_Infomap_TRANSP.csv]

IGLC1	IGLL3P	GUSBP11	IGKC	IGLV1-44	IGHD	MZB1	IGK	IGLJ3	IGHM	PIM2	CD79A
