# Supplementary material for: Network Modularity in Breast Cancer Molecular Subtypes
Source: Front Physiol. 2017 Nov 17;8:915. doi: 10.3389/fphys.2017.00915 (PMC5699328; doi:10.3389/fphys.2017.00915)
Supplement: Supplementary file 3 [file SupplementaryMaterial3.ZIP › SupplementaryMaterial3/basal10k/ENRICHMENT/basal10k_I001/basal10k_I001_GOBP.csv]

	basal10k_I001_C001
G-protein coupled receptor signaling pathway	8.06221255190473e-07
T cell activation involved in immune response	0.000251975513486699
detection of chemical stimulus involved in sensory perception of smell	9.73709360096187e-08
natural killer cell activation involved in immune response	7.74543528435131e-05
positive regulation of peptidyl-serine phosphorylation of STAT protein	7.74543528435131e-05
