# Supplementary material for: Network Modularity in Breast Cancer Molecular Subtypes
Source: Front Physiol. 2017 Nov 17;8:915. doi: 10.3389/fphys.2017.00915 (PMC5699328; doi:10.3389/fphys.2017.00915)
Supplement: Supplementary file 3 [file SupplementaryMaterial3.ZIP › SupplementaryMaterial3/basal10k/ENRICHMENT/basal10k_I001/basal10k_I001_GOMF.csv]

	basal10k_I001_C001
G-protein coupled receptor activity	1.30193369752481e-08
olfactory receptor activity	1.30193369752481e-08
