# Supplementary material for: Network Modularity in Breast Cancer Molecular Subtypes
Source: Front Physiol. 2017 Nov 17;8:915. doi: 10.3389/fphys.2017.00915 (PMC5699328; doi:10.3389/fphys.2017.00915)
Supplement: Supplementary file 3 [file SupplementaryMaterial3.ZIP › SupplementaryMaterial3/basal10k/ENRICHMENT/basal10k_I001/GOBP_basal10k_I001_C001.csv]

	Universe Size	Gene Set Size	Total Hits	Expected Hits	Observed Hits	Pvalue	Adjusted.Pvalue
detection of chemical stimulus involved in sensory perception of smell	12354	39	379	1.19645458960661	13	6.85228261855163e-11	9.73709360096187e-08
G-protein coupled receptor signaling pathway	12354	357	379	10.952161243322	35	1.13472379337153e-09	8.06221255190473e-07
natural killer cell activation involved in immune response	12354	16	379	0.490853164966812	7	2.18027734957109e-07	7.74543528435131e-05
positive regulation of peptidyl-serine phosphorylation of STAT protein	12354	16	379	0.490853164966812	7	2.18027734957109e-07	7.74543528435131e-05
T cell activation involved in immune response	12354	19	379	0.58288813339809	7	8.86613347947567e-07	0.000251975513486699
