# Supplementary material for: Network Modularity in Breast Cancer Molecular Subtypes
Source: Front Physiol. 2017 Nov 17;8:915. doi: 10.3389/fphys.2017.00915 (PMC5699328; doi:10.3389/fphys.2017.00915)
Supplement: Supplementary file 3 [file SupplementaryMaterial3.ZIP › SupplementaryMaterial3/basal10k/ENRICHMENT/basal10k_I001/GOCC_basal10k_I001_C001.csv]

	Universe Size	Gene Set Size	Total Hits	Expected Hits	Observed Hits	Pvalue	Adjusted.Pvalue
integral component of plasma membrane	12354	1062	379	32.5803788246722	74	1.05964785242439e-11	3.31669777808835e-09
plasma membrane	12354	2626	379	80.5612757001781	126	2.60012110915612e-08	4.06918953582933e-06
