# Supplementary material for: Network Modularity in Breast Cancer Molecular Subtypes
Source: Front Physiol. 2017 Nov 17;8:915. doi: 10.3389/fphys.2017.00915 (PMC5699328; doi:10.3389/fphys.2017.00915)
Supplement: Supplementary file 3 [file SupplementaryMaterial3.ZIP › SupplementaryMaterial3/basal10k/ENRICHMENT/basal10k_I001/GOMF_basal10k_I001_C001.csv]

	Universe Size	Gene Set Size	Total Hits	Expected Hits	Observed Hits	Pvalue	Adjusted.Pvalue
G-protein coupled receptor activity	12354	168	379	5.15395823215153	25	5.16586706080589e-11	1.30193369752481e-08
olfactory receptor activity	12354	39	379	1.19645458960661	13	6.85228261855163e-11	1.30193369752481e-08
