# Supplementary material for: Network Modularity in Breast Cancer Molecular Subtypes
Source: Front Physiol. 2017 Nov 17;8:915. doi: 10.3389/fphys.2017.00915 (PMC5699328; doi:10.3389/fphys.2017.00915)
Supplement: Supplementary file 3 [file SupplementaryMaterial3.ZIP › SupplementaryMaterial3/basal10k/ENRICHMENT/basal10k_I002/basal10k_I002_GOBP.csv]

	basal10k_I002_C001	basal10k_I002_C002	basal10k_I002_C003	basal10k_I002_C004	basal10k_I002_C005
DNA damage response, signal transduction by p53 class mediator resulting in cell cycle arrest	1	1	1	5.75494566969338e-06	1
G1/S transition of mitotic cell cycle	1	1	1	0.000155434131178243	1
NIK/NF-kappaB signaling	1	1	1	5.75494566969338e-06	1
T cell costimulation	2.05604790452689e-05	1	1	1	1
T cell receptor signaling pathway	1	1	1	5.75494566969338e-06	1
activation of MAPKK activity	1	1	1	0.00093981295761493	1
anaphase-promoting complex-dependent proteasomal ubiquitin-dependent protein catabolic process	1	1	1	9.49567836656631e-06	1
antigen processing and presentation	1	1	1	8.72471540448398e-06	1
antigen processing and presentation of exogenous peptide antigen via MHC class I	1	1	1	1.67464016816586e-19	1
antigen processing and presentation of exogenous peptide antigen via MHC class I, TAP-dependent	1	1	1	1.67464016816586e-19	1
antigen processing and presentation of exogenous peptide antigen via MHC class II	1	1	1	1	7.97943335571488e-08
antigen processing and presentation of peptide antigen via MHC class I	1	1	1	1.82357277489369e-18	1
cellular defense response	0.000133263786250481	1	1	1	1
chemokine-mediated signaling pathway	1.29720609262381e-06	1	1	1	1
cytokine-mediated signaling pathway	1	1	4.11668993528376e-18	1.36685507957304e-11	1
defense response to bacterium	0.000531670663271121	1	1	1	1
defense response to virus	1	1	4.20186586340902e-22	1	1
immune response	1.15035409843071e-13	0.000945544713933559	1	1	1
inflammatory response	6.43172600048818e-06	1	1	1	1
innate immune response	1	1.95107207076024e-05	1	6.09870226886705e-05	1
integrin-mediated signaling pathway	1	0.000945544713933559	1	1	1
interferon-gamma-mediated signaling pathway	1	1	3.71925145831299e-05	2.79597988578687e-13	1
leukocyte migration	0.000569721057988549	1	1	1	1
natural killer cell activation	0.00024495040490234	1	1	1	1
negative regulation of canonical Wnt signaling pathway	1	1	1	0.000139788403839797	1
negative regulation of type I interferon production	1	1	4.26760882204595e-05	1	1
negative regulation of ubiquitin-protein ligase activity involved in mitotic cell cycle	1	1	1	5.75494566969338e-06	1
negative regulation of viral genome replication	1	1	1.83213452087281e-13	1	1
polyamine metabolic process	1	1	1	8.72471540448398e-06	1
positive regulation of T cell proliferation	0.000974632122991202	1	1	1	0.000775905818171277
positive regulation of canonical Wnt signaling pathway	1	1	1	6.27920428887163e-05	1
positive regulation of neutrophil chemotaxis	5.393384663584e-05	1	1	1	1
positive regulation of ubiquitin-protein ligase activity involved in regulation of mitotic cell cycle transition	1	1	1	5.75494566969338e-06	1
programmed cell death	1	1	1	0.000184505535813055	1
protein polyubiquitination	1	1	1	8.46348849517827e-05	1
regulation of apoptotic process	1	1	1	5.84855364545404e-05	1
regulation of cellular amino acid metabolic process	1	1	1	2.46565605225106e-06	1
regulation of immune response	1.29720609262381e-06	1	1	1.45600380598811e-06	1
regulation of mRNA stability	1	1	1	2.41885833450293e-05	1
regulation of ubiquitin-protein ligase activity involved in mitotic cell cycle	1	1	1	7.34444831515862e-06	1
response to lipopolysaccharide	0.000583878067546899	1	1	1	1
response to virus	1	1	1.14117957670037e-21	1	1
stimulatory C-type lectin receptor signaling pathway	1	1	1	5.84855364545404e-05	1
tumor necrosis factor-mediated signaling pathway	1	1	1	5.75494566969338e-06	1
type I interferon signaling pathway	1	1	9.81798129886512e-22	2.65302392688289e-13	1
viral process	1	1	1	5.75494566969338e-06	1
