# Supplementary material for: Network Modularity in Breast Cancer Molecular Subtypes
Source: Front Physiol. 2017 Nov 17;8:915. doi: 10.3389/fphys.2017.00915 (PMC5699328; doi:10.3389/fphys.2017.00915)
Supplement: Supplementary file 3 [file SupplementaryMaterial3.ZIP › SupplementaryMaterial3/basal10k/ENRICHMENT/basal10k_I002/basal10k_I002_GOCC.csv]

	basal10k_I002_C001	basal10k_I002_C002	basal10k_I002_C004	basal10k_I002_C005
ER to Golgi transport vesicle membrane	1	1	1.03139848549583e-08	4.36544691134156e-05
Golgi membrane	1	1	1.31529774272663e-05	1
cell surface	1	1	1	0.000747727319377399
clathrin-coated endocytic vesicle membrane	1	1	1	2.45772722499816e-05
early endosome membrane	1	1	3.99545660576513e-07	1
endocytic vesicle membrane	1	1	1	8.24718846722988e-05
external side of plasma membrane	1.11669690153716e-08	1	1	1
immunological synapse	2.63688872110996e-06	1	1	1
integral component of lumenal side of endoplasmic reticulum membrane	1	1	1.3155824448321e-10	1.13223729356814e-05
integral component of plasma membrane	1	0.000405238498299059	1	1
late endosome membrane	1	1	1	0.000107569060107667
lysosomal membrane	1	1	1	1.72636689446386e-06
phagocytic vesicle membrane	1	1	1.03139848549583e-08	1
proteasome complex	1	1	1.59453431107479e-06	1
proteasome core complex	1	1	0.000126762780184774	1
trans-Golgi network membrane	1	1	1	2.82828519927721e-05
transport vesicle membrane	1	1	1	1.71964763144429e-05
