# Supplementary material for: Network Modularity in Breast Cancer Molecular Subtypes
Source: Front Physiol. 2017 Nov 17;8:915. doi: 10.3389/fphys.2017.00915 (PMC5699328; doi:10.3389/fphys.2017.00915)
Supplement: Supplementary file 3 [file SupplementaryMaterial3.ZIP › SupplementaryMaterial3/basal10k/ENRICHMENT/basal10k_I002/basal10k_I002_GOMF.csv]

	basal10k_I002_C001	basal10k_I002_C003	basal10k_I002_C004	basal10k_I002_C005	basal10k_I002_C009
MHC class I protein binding	1	1	1	1	0.000895731353734994
chemokine activity	0.000959218476126857	1	1	1	1
double-stranded RNA binding	1	1.56666142169017e-09	1	1	1
peptide antigen binding	1	1	1.22559840770629e-12	4.26857410342088e-05	1
protein phosphatase 1 binding	1	1	1	1	0.000895731353734994
single-stranded RNA binding	1	6.84787166225593e-05	1	1	1
threonine-type endopeptidase activity	1	1	0.00064566226457364	1	1
