# Supplementary material for: Network Modularity in Breast Cancer Molecular Subtypes
Source: Front Physiol. 2017 Nov 17;8:915. doi: 10.3389/fphys.2017.00915 (PMC5699328; doi:10.3389/fphys.2017.00915)
Supplement: Supplementary file 3 [file SupplementaryMaterial3.ZIP › SupplementaryMaterial3/basal10k/ENRICHMENT/basal10k_I002/GOBP_basal10k_I002_C001.csv]

	Universe Size	Gene Set Size	Total Hits	Expected Hits	Observed Hits	Pvalue	Adjusted.Pvalue
immune response	12354	282	72	1.643516270034	20	8.09538422540965e-17	1.15035409843071e-13
regulation of immune response	12354	92	72	0.536182612918893	9	2.73864762693275e-09	1.29720609262381e-06
chemokine-mediated signaling pathway	12354	62	72	0.361340456532297	8	2.34858833629525e-09	1.29720609262381e-06
inflammatory response	12354	304	72	1.77173385138417	13	1.81047881787141e-08	6.43172600048818e-06
T cell costimulation	12354	63	72	0.36716852841185	7	7.23451057187504e-08	2.05604790452689e-05
positive regulation of neutrophil chemotaxis	12354	24	72	0.139873725109276	5	2.27729120207629e-07	5.393384663584e-05
cellular defense response	12354	54	72	0.314715881495872	6	6.56471853450647e-07	0.000133263786250481
natural killer cell activation	12354	15	72	0.0874210781932977	4	1.37903113245511e-06	0.00024495040490234
defense response to bacterium	12354	71	72	0.413793103448276	6	3.36737225154123e-06	0.000531670663271121
leukocyte migration	12354	113	72	0.658572122389509	7	4.00929667831491e-06	0.000569721057988549
response to lipopolysaccharide	12354	163	72	0.949975716367168	8	4.51981614568324e-06	0.000583878067546899
positive regulation of T cell proliferation	12354	48	72	0.279747450218553	5	8.23053165087574e-06	0.000974632122991202
