# Supplementary material for: Network Modularity in Breast Cancer Molecular Subtypes
Source: Front Physiol. 2017 Nov 17;8:915. doi: 10.3389/fphys.2017.00915 (PMC5699328; doi:10.3389/fphys.2017.00915)
Supplement: Supplementary file 3 [file SupplementaryMaterial3.ZIP › SupplementaryMaterial3/basal10k/ENRICHMENT/basal10k_I002/GOBP_basal10k_I002_C002.csv]

	Universe Size	Gene Set Size	Total Hits	Expected Hits	Observed Hits	Pvalue	Adjusted.Pvalue
innate immune response	12354	707	65	3.71984782256759	18	1.37302749525703e-08	1.95107207076024e-05
immune response	12354	282	65	1.48372996600291	10	1.93575185370755e-06	0.000945544713933559
integrin-mediated signaling pathway	12354	72	65	0.378824672170957	6	1.99622388585551e-06	0.000945544713933559
