# Supplementary material for: Network Modularity in Breast Cancer Molecular Subtypes
Source: Front Physiol. 2017 Nov 17;8:915. doi: 10.3389/fphys.2017.00915 (PMC5699328; doi:10.3389/fphys.2017.00915)
Supplement: Supplementary file 3 [file SupplementaryMaterial3.ZIP › SupplementaryMaterial3/basal10k/ENRICHMENT/basal10k_I002/GOBP_basal10k_I002_C003.csv]

	Universe Size	Gene Set Size	Total Hits	Expected Hits	Observed Hits	Pvalue	Adjusted.Pvalue
defense response to virus	12354	127	23	0.236441638335762	15	2.95697808825406e-25	4.20186586340902e-22
type I interferon signaling pathway	12354	68	23	0.126598672494739	13	1.38184113988249e-24	9.81798129886512e-22
response to virus	12354	103	23	0.191759753925854	14	2.40924611548284e-24	1.14117957670037e-21
cytokine-mediated signaling pathway	12354	251	23	0.467298041120285	15	1.15881490085398e-20	4.11668993528376e-18
negative regulation of viral genome replication	12354	34	23	0.0632993362473693	8	6.44663800447858e-16	1.83213452087281e-13
interferon-gamma-mediated signaling pathway	12354	70	23	0.130322162862231	5	1.57040877902026e-07	3.71925145831299e-05
negative regulation of type I interferon production	12354	29	23	0.0539906103286385	4	2.10227035568766e-07	4.26760882204595e-05
