# Supplementary material for: Network Modularity in Breast Cancer Molecular Subtypes
Source: Front Physiol. 2017 Nov 17;8:915. doi: 10.3389/fphys.2017.00915 (PMC5699328; doi:10.3389/fphys.2017.00915)
Supplement: Supplementary file 3 [file SupplementaryMaterial3.ZIP › SupplementaryMaterial3/basal10k/ENRICHMENT/basal10k_I002/GOBP_basal10k_I002_C004.csv]

	Universe Size	Gene Set Size	Total Hits	Expected Hits	Observed Hits	Pvalue	Adjusted.Pvalue
antigen processing and presentation of exogenous peptide antigen via MHC class I, TAP-dependent	12354	71	21	0.120689655172414	12	1.37792056721642e-22	1.67464016816586e-19
antigen processing and presentation of exogenous peptide antigen via MHC class I	12354	74	21	0.125789218067023	12	2.35698827328058e-22	1.67464016816586e-19
antigen processing and presentation of peptide antigen via MHC class I	12354	92	21	0.156386595434677	12	3.84990733615839e-21	1.82357277489369e-18
type I interferon signaling pathway	12354	68	21	0.115590092277805	9	7.46804764780546e-16	2.65302392688289e-13
interferon-gamma-mediated signaling pathway	12354	70	21	0.118989800874211	9	9.83807137856042e-16	2.79597988578687e-13
cytokine-mediated signaling pathway	12354	251	21	0.426663428848956	11	5.77137964633235e-14	1.36685507957304e-11
regulation of immune response	12354	92	21	0.156386595434677	6	7.17243254181334e-09	1.45600380598811e-06
regulation of cellular amino acid metabolic process	12354	48	21	0.0815930063137445	5	1.38812444883944e-08	2.46565605225106e-06
DNA damage response, signal transduction by p53 class mediator resulting in cell cycle arrest	12354	62	21	0.105390966488587	5	5.16699793642325e-08	5.75494566969338e-06
viral process	12354	486	21	0.826129188926663	9	4.04070861106016e-08	5.75494566969338e-06
tumor necrosis factor-mediated signaling pathway	12354	127	21	0.215881495871782	6	5.01254657934619e-08	5.75494566969338e-06
NIK/NF-kappaB signaling	12354	63	21	0.10709082078679	5	5.60635577516495e-08	5.75494566969338e-06
T cell receptor signaling pathway	12354	130	21	0.220981058766391	6	5.76433745144668e-08	5.75494566969338e-06
negative regulation of ubiquitin-protein ligase activity involved in mitotic cell cycle	12354	60	21	0.101991257892181	5	4.37038776859492e-08	5.75494566969338e-06
positive regulation of ubiquitin-protein ligase activity involved in regulation of mitotic cell cycle transition	12354	64	21	0.108790675084993	5	6.07488986948633e-08	5.75494566969338e-06
regulation of ubiquitin-protein ligase activity involved in mitotic cell cycle	12354	68	21	0.115590092277805	5	8.26961105155087e-08	7.34444831515862e-06
polyamine metabolic process	12354	72	21	0.122389509470617	5	1.10517155018094e-07	8.72471540448398e-06
antigen processing and presentation	12354	27	21	0.0458960660514813	4	1.0556613894847e-07	8.72471540448398e-06
anaphase-promoting complex-dependent proteasomal ubiquitin-dependent protein catabolic process	12354	74	21	0.125789218067023	5	1.26965439102576e-07	9.49567836656631e-06
regulation of mRNA stability	12354	90	21	0.152986886838271	5	3.40444522801257e-07	2.41885833450293e-05
stimulatory C-type lectin receptor signaling pathway	12354	109	21	0.185284118504128	5	8.86536352350654e-07	5.84855364545404e-05
regulation of apoptotic process	12354	207	21	0.351869839728023	6	9.05476285714208e-07	5.84855364545404e-05
innate immune response	12354	707	21	1.20179698882953	9	9.87122816213527e-07	6.09870226886705e-05
positive regulation of canonical Wnt signaling pathway	12354	113	21	0.19208353569694	5	1.06052711423588e-06	6.27920428887163e-05
protein polyubiquitination	12354	121	21	0.205682370082564	5	1.48900219830723e-06	8.46348849517827e-05
negative regulation of canonical Wnt signaling pathway	12354	135	21	0.229480330257406	5	2.55770478524612e-06	0.000139788403839797
G1/S transition of mitotic cell cycle	12354	139	21	0.236279747450219	5	2.95335787601165e-06	0.000155434131178243
programmed cell death	12354	145	21	0.246478873239437	5	3.63557706035575e-06	0.000184505535813055
activation of MAPKK activity	12354	204	21	0.346770276833414	5	1.91798562778557e-05	0.00093981295761493
