# Supplementary material for: Network Modularity in Breast Cancer Molecular Subtypes
Source: Front Physiol. 2017 Nov 17;8:915. doi: 10.3389/fphys.2017.00915 (PMC5699328; doi:10.3389/fphys.2017.00915)
Supplement: Supplementary file 3 [file SupplementaryMaterial3.ZIP › SupplementaryMaterial3/basal10k/ENRICHMENT/basal10k_I002/GOBP_basal10k_I002_C005.csv]

	Universe Size	Gene Set Size	Total Hits	Expected Hits	Observed Hits	Pvalue	Adjusted.Pvalue
antigen processing and presentation of exogenous peptide antigen via MHC class II	12354	79	6	0.0383681398737251	5	5.61536478234685e-11	7.97943335571488e-08
positive regulation of T cell proliferation	12354	48	6	0.0233122875182127	3	1.09205604246485e-06	0.000775905818171277
