# Supplementary material for: Network Modularity in Breast Cancer Molecular Subtypes
Source: Front Physiol. 2017 Nov 17;8:915. doi: 10.3389/fphys.2017.00915 (PMC5699328; doi:10.3389/fphys.2017.00915)
Supplement: Supplementary file 3 [file SupplementaryMaterial3.ZIP › SupplementaryMaterial3/basal10k/ENRICHMENT/basal10k_I002/GOCC_basal10k_I002_C001.csv]

	Universe Size	Gene Set Size	Total Hits	Expected Hits	Observed Hits	Pvalue	Adjusted.Pvalue
external side of plasma membrane	12354	183	72	1.06653715395823	13	3.56772173015066e-11	1.11669690153716e-08
immunological synapse	12354	30	72	0.174842156386595	6	1.68491292083703e-08	2.63688872110996e-06
