# Supplementary material for: Network Modularity in Breast Cancer Molecular Subtypes
Source: Front Physiol. 2017 Nov 17;8:915. doi: 10.3389/fphys.2017.00915 (PMC5699328; doi:10.3389/fphys.2017.00915)
Supplement: Supplementary file 3 [file SupplementaryMaterial3.ZIP › SupplementaryMaterial3/basal10k/ENRICHMENT/basal10k_I002/GOCC_basal10k_I002_C004.csv]

	Universe Size	Gene Set Size	Total Hits	Expected Hits	Observed Hits	Pvalue	Adjusted.Pvalue
integral component of lumenal side of endoplasmic reticulum membrane	12354	20	21	0.0339970859640602	6	4.2031388013805e-13	1.3155824448321e-10
ER to Golgi transport vesicle membrane	12354	44	21	0.0747935891209325	6	7.46559188909642e-11	1.03139848549583e-08
phagocytic vesicle membrane	12354	46	21	0.0781932977173385	6	9.8856084871805e-11	1.03139848549583e-08
early endosome membrane	12354	87	21	0.147887323943662	6	5.10601483164873e-09	3.99545660576513e-07
proteasome complex	12354	54	21	0.0917921321029626	5	2.54717941066261e-08	1.59453431107479e-06
Golgi membrane	12354	425	21	0.72243807673628	8	2.52133752599354e-07	1.31529774272663e-05
proteasome core complex	12354	17	21	0.0288975230694512	3	2.83495035557003e-06	0.000126762780184774
