# Supplementary material for: Network Modularity in Breast Cancer Molecular Subtypes
Source: Front Physiol. 2017 Nov 17;8:915. doi: 10.3389/fphys.2017.00915 (PMC5699328; doi:10.3389/fphys.2017.00915)
Supplement: Supplementary file 3 [file SupplementaryMaterial3.ZIP › SupplementaryMaterial3/basal10k/ENRICHMENT/basal10k_I002/GOCC_basal10k_I002_C005.csv]

	Universe Size	Gene Set Size	Total Hits	Expected Hits	Observed Hits	Pvalue	Adjusted.Pvalue
lysosomal membrane	12354	195	6	0.0947061680427392	5	5.51554918359061e-09	1.72636689446386e-06
integral component of lumenal side of endoplasmic reticulum membrane	12354	20	6	0.00971345313258863	3	7.23474308989228e-08	1.13223729356814e-05
transport vesicle membrane	12354	26	6	0.0126274890723652	3	1.64822456687951e-07	1.71964763144429e-05
clathrin-coated endocytic vesicle membrane	12354	32	6	0.0155415250121418	3	3.14086546325644e-07	2.45772722499816e-05
trans-Golgi network membrane	12354	36	6	0.0174842156386595	3	4.51802747488373e-07	2.82828519927721e-05
ER to Golgi transport vesicle membrane	12354	44	6	0.021369596891695	3	8.36826883963239e-07	4.36544691134156e-05
endocytic vesicle membrane	12354	57	6	0.0276833414278776	3	1.84441914602585e-06	8.24718846722988e-05
late endosome membrane	12354	65	6	0.0315687226809131	3	2.74936894843876e-06	0.000107569060107667
cell surface	12354	435	6	0.211267605633803	4	2.15001465635674e-05	0.000747727319377399
