# Supplementary material for: Network Modularity in Breast Cancer Molecular Subtypes
Source: Front Physiol. 2017 Nov 17;8:915. doi: 10.3389/fphys.2017.00915 (PMC5699328; doi:10.3389/fphys.2017.00915)
Supplement: Supplementary file 3 [file SupplementaryMaterial3.ZIP › SupplementaryMaterial3/basal10k/ENRICHMENT/basal10k_I002/GOMF_basal10k_I002_C003.csv]

	Universe Size	Gene Set Size	Total Hits	Expected Hits	Observed Hits	Pvalue	Adjusted.Pvalue
double-stranded RNA binding	12354	53	23	0.0986724947385462	7	4.12279321497412e-12	1.56666142169017e-09
single-stranded RNA binding	12354	33	23	0.0614375910636231	4	3.6041429801347e-07	6.84787166225593e-05
