# Supplementary material for: Network Modularity in Breast Cancer Molecular Subtypes
Source: Front Physiol. 2017 Nov 17;8:915. doi: 10.3389/fphys.2017.00915 (PMC5699328; doi:10.3389/fphys.2017.00915)
Supplement: Supplementary file 3 [file SupplementaryMaterial3.ZIP › SupplementaryMaterial3/basal10k/ENRICHMENT/basal10k_I002/GOMF_basal10k_I002_C004.csv]

	Universe Size	Gene Set Size	Total Hits	Expected Hits	Observed Hits	Pvalue	Adjusted.Pvalue
peptide antigen binding	12354	23	21	0.0390966488586693	7	3.22525896764813e-15	1.22559840770629e-12
threonine-type endopeptidase activity	12354	18	21	0.0305973773676542	3	3.39822244512442e-06	0.00064566226457364
