# Supplementary material for: Network Modularity in Breast Cancer Molecular Subtypes
Source: Front Physiol. 2017 Nov 17;8:915. doi: 10.3389/fphys.2017.00915 (PMC5699328; doi:10.3389/fphys.2017.00915)
Supplement: Supplementary file 3 [file SupplementaryMaterial3.ZIP › SupplementaryMaterial3/basal10k/ENRICHMENT/basal10k_I002/GOMF_basal10k_I002_C009.csv]

	Universe Size	Gene Set Size	Total Hits	Expected Hits	Observed Hits	Pvalue	Adjusted.Pvalue
protein phosphatase 1 binding	12354	16	3	0.00388538125303545	2	4.71437554597365e-06	0.000895731353734994
MHC class I protein binding	12354	16	3	0.00388538125303545	2	4.71437554597365e-06	0.000895731353734994
