# Supplementary material for: Network Modularity in Breast Cancer Molecular Subtypes
Source: Front Physiol. 2017 Nov 17;8:915. doi: 10.3389/fphys.2017.00915 (PMC5699328; doi:10.3389/fphys.2017.00915)
Supplement: Supplementary file 3 [file SupplementaryMaterial3.ZIP › SupplementaryMaterial3/basal10k/ENRICHMENT/basal10k_I005/basal10k_I005_GOBP.csv]

	basal10k_I005_C001
cell adhesion	2.0351396865046e-05
collagen catabolic process	4.12336114172005e-06
collagen fibril organization	2.42969037575969e-07
extracellular matrix disassembly	6.85983174620474e-07
extracellular matrix organization	9.82411653793815e-11
skeletal system development	5.23305212471123e-05
