# Supplementary material for: Network Modularity in Breast Cancer Molecular Subtypes
Source: Front Physiol. 2017 Nov 17;8:915. doi: 10.3389/fphys.2017.00915 (PMC5699328; doi:10.3389/fphys.2017.00915)
Supplement: Supplementary file 3 [file SupplementaryMaterial3.ZIP › SupplementaryMaterial3/basal10k/ENRICHMENT/basal10k_I005/basal10k_I005_GOCC.csv]

	basal10k_I005_C001	basal10k_I005_C002
basement membrane	4.6417728234914e-05	1
endoplasmic reticulum lumen	4.6417728234914e-05	1
extracellular matrix	5.94914003751796e-19	8.39464816037947e-05
extracellular region	1.38191097181126e-06	1
extracellular space	1.11483300357569e-07	1
