# Supplementary material for: Network Modularity in Breast Cancer Molecular Subtypes
Source: Front Physiol. 2017 Nov 17;8:915. doi: 10.3389/fphys.2017.00915 (PMC5699328; doi:10.3389/fphys.2017.00915)
Supplement: Supplementary file 3 [file SupplementaryMaterial3.ZIP › SupplementaryMaterial3/basal10k/ENRICHMENT/basal10k_I005/basal10k_I005_GOMF.csv]

	basal10k_I005_C001
SMAD binding	0.000905132564298462
collagen binding	6.61529661920102e-07
extracellular matrix structural constituent	6.61529661920102e-07
heparin binding	4.01744746901009e-05
integrin binding	0.000451522374611763
