# Supplementary material for: Network Modularity in Breast Cancer Molecular Subtypes
Source: Front Physiol. 2017 Nov 17;8:915. doi: 10.3389/fphys.2017.00915 (PMC5699328; doi:10.3389/fphys.2017.00915)
Supplement: Supplementary file 3 [file SupplementaryMaterial3.ZIP › SupplementaryMaterial3/basal10k/ENRICHMENT/basal10k_I005/GOBP_basal10k_I005_C001.csv]

	Universe Size	Gene Set Size	Total Hits	Expected Hits	Observed Hits	Pvalue	Adjusted.Pvalue
extracellular matrix organization	12354	275	15	0.333899951432734	10	6.91352324978055e-14	9.82411653793815e-11
collagen fibril organization	12354	34	15	0.0412821758135017	5	3.41969088776874e-10	2.42969037575969e-07
extracellular matrix disassembly	12354	104	15	0.126274890723652	6	1.44824034050769e-09	6.85983174620474e-07
collagen catabolic process	12354	67	15	0.0813501699854298	5	1.16069279147644e-08	4.12336114172005e-06
cell adhesion	12354	349	15	0.423749392909179	7	7.16094189480859e-08	2.0351396865046e-05
skeletal system development	12354	120	15	0.14570179698883	5	2.20959273386822e-07	5.23305212471123e-05
