# Supplementary material for: Network Modularity in Breast Cancer Molecular Subtypes
Source: Front Physiol. 2017 Nov 17;8:915. doi: 10.3389/fphys.2017.00915 (PMC5699328; doi:10.3389/fphys.2017.00915)
Supplement: Supplementary file 3 [file SupplementaryMaterial3.ZIP › SupplementaryMaterial3/basal10k/ENRICHMENT/basal10k_I005/GOCC_basal10k_I005_C001.csv]

	Universe Size	Gene Set Size	Total Hits	Expected Hits	Observed Hits	Pvalue	Adjusted.Pvalue
extracellular matrix	12354	145	15	0.176056338028169	12	1.90068371805686e-21	5.94914003751796e-19
extracellular space	12354	975	15	1.18382710053424	11	7.12353356917373e-10	1.11483300357569e-07
extracellular region	12354	941	15	1.14254492472074	10	1.3245153084453e-08	1.38191097181126e-06
basement membrane	12354	60	15	0.0728508984944148	4	6.5927347390265e-07	4.6417728234914e-05
endoplasmic reticulum lumen	12354	153	15	0.185769791160758	5	7.41497256148787e-07	4.6417728234914e-05
