# Supplementary material for: Network Modularity in Breast Cancer Molecular Subtypes
Source: Front Physiol. 2017 Nov 17;8:915. doi: 10.3389/fphys.2017.00915 (PMC5699328; doi:10.3389/fphys.2017.00915)
Supplement: Supplementary file 3 [file SupplementaryMaterial3.ZIP › SupplementaryMaterial3/basal10k/ENRICHMENT/basal10k_I005/GOMF_basal10k_I005_C001.csv]

	Universe Size	Gene Set Size	Total Hits	Expected Hits	Observed Hits	Pvalue	Adjusted.Pvalue
extracellular matrix structural constituent	12354	48	15	0.0582807187955318	5	2.08454615688112e-09	6.61529661920102e-07
collagen binding	12354	53	15	0.0643516270033997	5	3.48173506273738e-09	6.61529661920102e-07
heparin binding	12354	129	15	0.156629431762992	5	3.17166905448165e-07	4.01744746901009e-05
integrin binding	12354	98	15	0.118989800874211	4	4.75286710117645e-06	0.000451522374611763
SMAD binding	12354	38	15	0.046138902379796	3	1.19096390039271e-05	0.000905132564298462
