# Supplementary material for: Network Modularity in Breast Cancer Molecular Subtypes
Source: Front Physiol. 2017 Nov 17;8:915. doi: 10.3389/fphys.2017.00915 (PMC5699328; doi:10.3389/fphys.2017.00915)
Supplement: Supplementary file 3 [file SupplementaryMaterial3.ZIP › SupplementaryMaterial3/basal10k/ENRICHMENT/basal10k_I006/basal10k_I006_GOBP.csv]

	basal10k_I006_C001
B cell receptor signaling pathway	1.10008908506874e-07
complement activation, classical pathway	9.74255431934612e-06
phagocytosis, engulfment	1.74201438362051e-06
