# Supplementary material for: Network Modularity in Breast Cancer Molecular Subtypes
Source: Front Physiol. 2017 Nov 17;8:915. doi: 10.3389/fphys.2017.00915 (PMC5699328; doi:10.3389/fphys.2017.00915)
Supplement: Supplementary file 3 [file SupplementaryMaterial3.ZIP › SupplementaryMaterial3/basal10k/ENRICHMENT/basal10k_I006/GOBP_basal10k_I006_C001.csv]

	Universe Size	Gene Set Size	Total Hits	Expected Hits	Observed Hits	Pvalue	Adjusted.Pvalue
B cell receptor signaling pathway	12354	33	12	0.0320543953375425	5	7.74165436360833e-11	1.10008908506874e-07
phagocytosis, engulfment	12354	20	12	0.0194269062651773	4	2.45181475527165e-09	1.74201438362051e-06
complement activation, classical pathway	12354	33	12	0.0320543953375425	4	2.05683764658961e-08	9.74255431934612e-06
