# Supplementary material for: Network Modularity in Breast Cancer Molecular Subtypes
Source: Front Physiol. 2017 Nov 17;8:915. doi: 10.3389/fphys.2017.00915 (PMC5699328; doi:10.3389/fphys.2017.00915)
Supplement: Supplementary file 3 [file SupplementaryMaterial3.ZIP › SupplementaryMaterial3/basal10k/ENRICHMENT/basal10k_I006/GOCC_basal10k_I006_C001.csv]

	Universe Size	Gene Set Size	Total Hits	Expected Hits	Observed Hits	Pvalue	Adjusted.Pvalue
external side of plasma membrane	12354	183	12	0.177756192326372	5	4.91653103165469e-07	0.000153887421290792
blood microparticle	12354	95	12	0.092277804759592	4	1.54945864180424e-06	0.000242490277442363
