# Supplementary material for: Network Modularity in Breast Cancer Molecular Subtypes
Source: Front Physiol. 2017 Nov 17;8:915. doi: 10.3389/fphys.2017.00915 (PMC5699328; doi:10.3389/fphys.2017.00915)
Supplement: Supplementary file 3 [file SupplementaryMaterial3.ZIP › SupplementaryMaterial3/basal10k/ENRICHMENT/basal10k_I006/GOMF_basal10k_I006_C001.csv]

	Universe Size	Gene Set Size	Total Hits	Expected Hits	Observed Hits	Pvalue	Adjusted.Pvalue
antigen binding	12354	31	12	0.0301117047110248	4	1.58322605113571e-08	6.01625899431569e-06
