# Supplementary material for: Network Modularity in Breast Cancer Molecular Subtypes
Source: Front Physiol. 2017 Nov 17;8:915. doi: 10.3389/fphys.2017.00915 (PMC5699328; doi:10.3389/fphys.2017.00915)
Supplement: Supplementary file 3 [file SupplementaryMaterial3.ZIP › SupplementaryMaterial3/basal10k/ISLANDS/basal10k_I001.net]

*vertices 523
1 "NXPH3"
2 "CDC14A"
3 "KIR3DL1"
4 "RFPL2"
5 "ULK4"
6 "ZNF536"
7 "IL22"
8 "CACNA1F"
9 "MOGAT2"
10 "OR2B2"
11 "CYP2C9"
12 "LRRC31"
13 "CEACAM5"
14 "RPH3A"
15 "ATP10B"
16 "HABP2"
17 "LHX3"
18 "MED31"
19 "IL19"
20 "SCN10A"
21 "KCNC3"
22 "GPR21"
23 "OR6A2"
24 "DNAJA4"
25 "HCRT"
26 "SMIM2"
27 "GABRA4"
28 "KLHL35"
29 "IFNA7"
30 "EPAG"
31 "GLRA2"
32 "OR1A2"
33 "PDZD7"
34 "DENND6B"
35 "SEC31B"
36 "SLC7A9"
37 "C10orf12"
38 "SCAMP5"
39 "SLC17A4"
40 "LY6G5C"
41 "BHMT"
42 "SLCO1A2"
43 "NAT2"
44 "OR10H3"
45 "GPR15"
46 "TAAR2"
47 "RBMY2FP"
48 "MGC2889"
49 "KLF15"
50 "CSH2"
51 "GPX5"
52 "TEX15"
53 "FLRT1"
54 "GFRA4"
55 "NPY2R"
56 "EFCAB1"
57 "ZNF215"
58 "LILRA5"
59 "GREB1L"
60 "RNASE3"
61 "MMP14"
62 "EPOR"
63 "ADAM21"
64 "SLC9A5"
65 "KRT84"
66 "PRPH2"
67 "MYOZ3"
68 "PPP2R2B"
69 "BMP15"
70 "CACNG4"
71 "ZNF507"
72 "ATXN3L"
73 "GK2"
74 "BTRC"
75 "PRAMEF10"
76 "DTX3"
77 "PROL1"
78 "FSHR"
79 "CHRNB3"
80 "SLC4A4"
81 "WRAP53"
82 "CNR2"
83 "PPP1CA"
84 "KIR2DS1"
85 "HRH4"
86 "PRDM5"
87 "IL5RA"
88 "KIF5A"
89 "PPP1R14D"
90 "KIR2DL2"
91 "COL4A6"
92 "KRT35"
93 "ALOX12P2"
94 "HAL"
95 "CYP2B7P"
96 "OTUB1"
97 "IFNA21"
98 "TAS2R16"
99 "REN"
100 "CLEC4M"
101 "ARHGEF38"
102 "SYN2"
103 "RNF39"
104 "SLC10A1"
105 "GPR137"
106 "EPS8L3"
107 "OR10J1"
108 "RHAG"
109 "CHRM2"
110 "CBLN1"
111 "CLEC1A"
112 "DMC1"
113 "PSG4"
114 "TMPRSS6"
115 "GPRC5D"
116 "BEST2"
117 "SLC5A7"
118 "ITGB3"
119 "ADRBK1"
120 "RP11-2E17.1"
121 "DRP2"
122 "OR1G1"
123 "MYO15B"
124 "JAK3"
125 "CAMK2A"
126 "FAXDC2"
127 "HECW1"
128 "CCDC7"
129 "SMG7-AS1"
130 "IL1RAPL2"
131 "KRT2"
132 "GNRHR"
133 "NSUN5P1"
134 "BPIFA1"
135 "IL17A"
136 "KRT85"
137 "KCNJ3"
138 "GJD2"
139 "PPBPP2"
140 "MS4A5"
141 "NOX1"
142 "ERCC4"
143 "NSUN5"
144 "RHO"
145 "MC4R"
146 "C22orf24"
147 "SLC18A1"
148 "ZMAT4"
149 "NXPE4"
150 "KIAA0509"
151 "PTCRA"
152 "GABRG2"
153 "PSG1"
154 "PYHIN1"
155 "LINC00216"
156 "GNAT3"
157 "MC5R"
158 "WNT6"
159 "CST8"
160 "BTN2A3P"
161 "ODF1"
162 "TAAR5"
163 "ACSL6"
164 "TTC22"
165 "IFNA4"
166 "CHP2"
167 "ATG10"
168 "ELK2AP"
169 "MAS1"
170 "CD22"
171 "NR1H4"
172 "OTC"
173 "CNGA3"
174 "OR52A1"
175 "TEK"
176 "SYT13"
177 "TRHR"
178 "TMPRSS11D"
179 "LGALS13"
180 "CDH7"
181 "APOL5"
182 "FAM193B"
183 "ZNF460"
184 "LOC220077"
185 "CHRNA3"
186 "RASSF7"
187 "TAZ"
188 "TMPRSS15"
189 "C8B"
190 "TEX28"
191 "LLGL1"
192 "MYOC"
193 "FCN2"
194 "RALYL"
195 "IFNA10"
196 "CAMK1G"
197 "MT4"
198 "ZNF835"
199 "UBE2D4"
200 "CCDC170"
201 "ATP7B"
202 "AVPR1B"
203 "KIAA1751"
204 "SLC17A3"
205 "MTMR9"
206 "NPIPA1"
207 "RPS6KA6"
208 "IFNA17"
209 "DNAH6"
210 "STX1A"
211 "SLC24A2"
212 "CAMK2B"
213 "GPA33"
214 "FRAS1"
215 "MEFV"
216 "ARSF"
217 "RFPL3"
218 "LINC00563"
219 "OR2B6"
220 "SCN3B"
221 "C1orf105"
222 "NMBR"
223 "EFR3B"
224 "NSUN7"
225 "DRAP1"
226 "NAA11"
227 "GYPB"
228 "LECT2"
229 "CETN1"
230 "TSPO2"
231 "SNAP25"
232 "PRR14L"
233 "HOXC5"
234 "MAB21L2"
235 "CYP11B1"
236 "HCG4B"
237 "RP11-44F21.3"
238 "LUZP4"
239 "TMEM246"
240 "EMR3"
241 "CACFD1"
242 "TBC1D30"
243 "DUOX2"
244 "CDH17"
245 "SLC5A5"
246 "EDA2R"
247 "DISC1"
248 "CNGB3"
249 "ADAM22"
250 "HTR1E"
251 "SERPIND1"
252 "KRT1"
253 "KRT37"
254 "BTN1A1"
255 "CABP5"
256 "SLC12A5"
257 "CNTNAP1"
258 "RCVRN"
259 "KRT38"
260 "SLC6A12"
261 "GUCA1A"
262 "RP11-193H5.1"
263 "CD5"
264 "HTR1B"
265 "SSX1"
266 "SLC30A10"
267 "C6orf10"
268 "ELK1"
269 "TBX6"
270 "NODAL"
271 "PTPRT"
272 "CADM3-AS1"
273 "LINC00574"
274 "DKFZP434A062"
275 "SLCO1C1"
276 "GRM6"
277 "OR5I1"
278 "RRH"
279 "FOXN3-AS2"
280 "NR6A1"
281 "DPF3"
282 "EDDM3A"
283 "TRPM3"
284 "E2F4"
285 "CA14"
286 "OR7A5"
287 "OR2S2"
288 "NPY6R"
289 "ADCY6"
290 "KRTAP5-8"
291 "PKLR"
292 "MAP3K19"
293 "CLASRP"
294 "PRO2012"
295 "FSCN3"
296 "ADAM20"
297 "HBBP1"
298 "RASGRF1"
299 "PAX8"
300 "SLC22A2"
301 "PREX2"
302 "SIGLEC6"
303 "PRKG1"
304 "NPIPB3"
305 "CRB1"
306 "SP3P"
307 "SLC10A2"
308 "IFNA5"
309 "SFTPB"
310 "LOC399491"
311 "OPCML"
312 "HSD17B3"
313 "CCDC9"
314 "GRIA4"
315 "KIR2DS5"
316 "PPP1R3A"
317 "CASQ2"
318 "POU4F2"
319 "GPLD1"
320 "UGT1A8"
321 "DEFA6"
322 "NEUROD4"
323 "TTR"
324 "CYP3A7-CYP3AP1"
325 "PGLYRP4"
326 "ARMC4"
327 "N4BP1"
328 "COLEC10"
329 "PTPRN2"
330 "IL21"
331 "PZP"
332 "TNFSF11"
333 "CNTF"
334 "SPTA1"
335 "MMP27"
336 "RP11-423C15.3"
337 "RHOT2"
338 "YIF1B"
339 "A1CF"
340 "NPHS2"
341 "IAPP"
342 "GPR50"
343 "KCNJ1"
344 "LRRC37BP1"
345 "SYT2"
346 "ISL1"
347 "CYP2C19"
348 "CCL25"
349 "NCR1"
350 "TIAM2"
351 "G6PC2"
352 "IGHMBP2"
353 "SLC6A4"
354 "GAD2"
355 "OPRM1"
356 "PEX5L"
357 "CYSLTR2"
358 "PDYN"
359 "ZNF236"
360 "OMG"
361 "THRB"
362 "RABEP2"
363 "PLAC4"
364 "MVK"
365 "ASIC4"
366 "SFTPC"
367 "SLC5A4"
368 "SLC6A13"
369 "PSG9"
370 "PILRB"
371 "ATXN8OS"
372 "CYP3A43"
373 "CHRM5"
374 "NRXN1"
375 "P2RY4"
376 "CXCR1"
377 "KIR3DL3"
378 "TYR"
379 "HAUS5"
380 "KLHL4"
381 "PROP1"
382 "CASQ1"
383 "CDH10"
384 "LOC101929550"
385 "PSG6"
386 "MST1"
387 "HGF"
388 "WDTC1"
389 "TBR1"
390 "PSG3"
391 "SLC2A9"
392 "SIRT3"
393 "RBM12B"
394 "SGK2"
395 "PSG2"
396 "NPAP1"
397 "DNAH2"
398 "GPATCH4"
399 "AKAP6"
400 "C16orf3"
401 "CNR1"
402 "PDE3B"
403 "GALR3"
404 "USP2"
405 "R3HDM4"
406 "GML"
407 "DIAPH3"
408 "FGF23"
409 "IKBKG"
410 "LUZP2"
411 "RGSL1"
412 "PRDM14"
413 "CRISP1"
414 "TSHB"
415 "PSG7"
416 "DPP6"
417 "IL1RL1"
418 "IKZF2"
419 "MPP2"
420 "ZNF717"
421 "GJB4"
422 "MAP3K9"
423 "SLN"
424 "IFNA14"
425 "ZNF419"
426 "SPATA6L"
427 "CCR9"
428 "TRPC3"
429 "NTNG1"
430 "RAPGEF3"
431 "MEP1B"
432 "TELO2"
433 "USH1C"
434 "CLEC1B"
435 "PNPLA2"
436 "SHOX"
437 "OGFOD2"
438 "CHAT"
439 "CA1"
440 "STIP1"
441 "THSD4"
442 "UMOD"
443 "FAM155A"
444 "KIR2DS3"
445 "HSD3B2"
446 "CYP1A2"
447 "RUNX1T1"
448 "SLC13A3"
449 "GSN-AS1"
450 "MPP3"
451 "DCT"
452 "PIGR"
453 "TAC3"
454 "CPN2"
455 "MCC"
456 "OR7C2"
457 "SSSCA1"
458 "DCC"
459 "NR2E1"
460 "CD80"
461 "PCDHB17"
462 "HHLA1"
463 "TSNAXIP1"
464 "AOC2"
465 "CIITA"
466 "MUC5AC"
467 "PHOX2B"
468 "TAT"
469 "GSTM5"
470 "REG1P"
471 "LGALS14"
472 "CTAGE1"
473 "ASCL3"
474 "ADAM29"
475 "PRL"
476 "GLYAT"
477 "OR12D3"
478 "CYP2A7"
479 "ENGASE"
480 "ASCL1"
481 "PRO2958"
482 "PRAMEF11"
483 "TAS2R1"
484 "CGA"
485 "SLC30A3"
486 "GNG3"
487 "RP11-445H22.3"
488 "ADH6"
489 "CCL16"
490 "TRPM1"
491 "SCNN1G"
492 "SCUBE3"
493 "UBQLN3"
494 "GPR52"
495 "PER1"
496 "MTAP"
497 "DLEC1"
498 "DMWD"
499 "KDM5D"
500 "CYP2B6"
501 "GABBR1"
502 "SIRT6"
503 "ADAMTS6"
504 "SMCP"
505 "TAS2R7"
506 "SERPINI2"
507 "PFKFB1"
508 "AQP2"
509 "BMX"
510 "KCNA5"
511 "KCNB2"
512 "PMFBP1"
513 "HTN3"
514 "KIR2DL3"
515 "ACRV1"
516 "MYO15A"
517 "ERVH-6"
518 "AICDA"
519 "LOC57399"
520 "SPINK4"
521 "CLDN17"
522 "SLC17A1"
523 "KHDRBS2"
*edges
1 274 0.396072
1 295 0.387178
2 257 0.38445999999999997
2 258 0.385827
2 192 0.42066800000000004
2 63 0.400253
2 213 0.448629
2 429 0.397948
2 71 0.46674899999999997
2 477 0.43137200000000003
2 469 0.390378
2 11 0.43135100000000004
2 266 0.444312
2 12 0.402669
2 158 0.421246
2 403 0.39571100000000003
2 342 0.39787100000000003
2 347 0.417088
2 297 0.45643900000000004
2 142 0.406627
2 74 0.42190600000000006
2 275 0.401091
2 276 0.453183
2 277 0.398847
2 26 0.459075
2 79 0.41438100000000005
2 82 0.48309799999999997
2 217 0.388052
2 222 0.407033
2 286 0.385756
2 287 0.45269899999999996
2 461 0.402534
2 288 0.41287799999999997
2 325 0.42676400000000003
2 340 0.407475
2 94 0.399501
2 369 0.39878600000000003
2 384 0.401544
2 372 0.402027
2 466 0.421421
2 169 0.386721
2 128 0.40781
2 45 0.409265
2 131 0.47277600000000003
2 75 0.389088
2 323 0.387216
2 179 0.385719
2 250 0.406223
2 317 0.396911
2 80 0.475921
2 117 0.399045
2 194 0.402167
3 126 0.400767
3 498 0.39307600000000004
3 195 0.384567
3 84 0.418745
3 371 0.393948
3 271 0.414462
3 70 0.41116400000000003
3 473 0.438385
3 44 0.40415700000000004
3 141 0.389732
3 238 0.38435
3 413 0.402604
3 24 0.384155
3 119 0.451292
3 381 0.386748
3 150 0.387258
3 151 0.397779
3 522 0.390887
3 118 0.451482
3 25 0.390547
3 327 0.388776
3 393 0.396271
4 192 0.39635
4 130 0.388324
4 131 0.42085600000000006
4 71 0.39809
4 477 0.403034
4 11 0.44971099999999997
4 461 0.398083
4 199 0.399492
4 44 0.38568600000000003
4 343 0.389681
4 347 0.395579
4 345 0.407661
4 410 0.40176
4 275 0.397594
4 276 0.423231
4 213 0.444665
4 283 0.39234
4 238 0.435623
4 356 0.39853
4 82 0.390418
4 154 0.384912
4 222 0.405517
4 359 0.43363599999999997
4 305 0.395978
4 325 0.396837
4 226 0.386944
4 369 0.396609
4 20 0.41250299999999995
4 372 0.405856
4 167 0.385377
4 217 0.42750900000000003
4 128 0.444346
4 45 0.391171
4 453 0.391547
4 47 0.386232
4 339 0.387257
4 311 0.39924
4 75 0.390241
4 451 0.399094
4 249 0.393338
4 317 0.389409
4 80 0.46974499999999997
4 117 0.443146
4 54 0.404003
4 320 0.41188
4 385 0.395961
4 246 0.404206
5 413 0.39270700000000003
5 451 0.400368
5 97 0.390579
5 109 0.399228
5 356 0.411024
5 117 0.387889
5 44 0.41209799999999996
5 222 0.398597
5 236 0.383857
5 141 0.419759
5 492 0.395716
5 238 0.404321
5 522 0.402751
6 126 0.408721
6 131 0.43520699999999995
6 79 0.384155
6 429 0.384849
6 369 0.397016
6 109 0.39421
6 199 0.407018
6 71 0.457204
6 273 0.384768
6 477 0.39559
6 238 0.412948
6 74 0.390194
6 275 0.42150200000000004
6 276 0.44752700000000006
6 146 0.414684
6 23 0.400733
6 24 0.42981800000000003
6 451 0.41205
6 26 0.38810100000000003
6 213 0.411038
6 249 0.391885
6 385 0.392521
6 395 0.392731
6 80 0.480127
6 82 0.384523
6 117 0.405051
6 379 0.401244
6 220 0.399416
6 222 0.47874799999999995
6 158 0.40071
6 327 0.387851
7 125 0.388918
8 486 0.387177
168 268 0.39310700000000004
168 238 0.40870100000000004
168 292 0.389102
10 80 0.44075
10 276 0.39682399999999995
10 238 0.387465
10 131 0.396084
11 257 0.390598
11 258 0.43545100000000003
11 259 0.424674
11 475 0.40276799999999996
11 213 0.487451
11 266 0.41408599999999995
11 12 0.455226
11 199 0.47380900000000004
11 14 0.39720700000000003
11 43 0.38456599999999996
11 272 0.391413
11 273 0.42313199999999995
11 16 0.414494
11 19 0.397635
11 275 0.431039
11 20 0.40726
11 277 0.45269
11 23 0.39964099999999997
11 24 0.393334
11 279 0.384579
11 26 0.468574
11 281 0.412616
11 27 0.482174
11 29 0.444754
11 282 0.411886
11 155 0.493555
11 285 0.499917
11 286 0.447829
11 287 0.469438
11 288 0.43631800000000004
11 472 0.414101
11 221 0.4152
11 36 0.40641900000000003
11 297 0.431234
11 382 0.462859
11 41 0.38943
11 42 0.44583599999999995
11 300 0.46201000000000003
11 302 0.39596
11 303 0.475412
11 44 0.468422
11 299 0.41545299999999996
11 46 0.397029
11 47 0.400816
11 148 0.415833
11 316 0.408246
11 317 0.50008
11 53 0.431393
11 54 0.448219
11 376 0.43653500000000006
11 325 0.49235
11 326 0.413234
11 327 0.389922
11 331 0.38946
11 414 0.41034899999999996
11 334 0.441959
11 451 0.468396
11 429 0.48815200000000003
11 336 0.388536
11 69 0.387117
11 339 0.388171
11 104 0.401414
11 153 0.438223
11 343 0.43153400000000003
11 344 0.40564
11 73 0.391984
11 74 0.456375
11 345 0.489679
11 347 0.51183
11 350 0.41090699999999997
11 351 0.416739
11 377 0.418342
11 79 0.491392
11 354 0.393011
11 355 0.445558
11 356 0.44275699999999996
11 82 0.462879
11 222 0.453854
11 359 0.48966099999999996
11 87 0.400474
11 88 0.441849
11 84 0.435759
11 369 0.489338
11 97 0.42197299999999993
11 109 0.47228400000000004
11 276 0.529119
11 372 0.430316
11 45 0.471304
11 379 0.39872399999999997
11 204 0.47777200000000003
11 110 0.39111599999999996
11 237 0.396227
11 112 0.43392700000000006
11 278 0.439154
11 383 0.439557
11 385 0.508167
11 115 0.424903
11 117 0.451977
11 194 0.408629
11 418 0.393416
11 393 0.415753
11 126 0.383973
11 333 0.435378
11 130 0.41859399999999997
11 131 0.5536439999999999
11 132 0.42148900000000006
11 134 0.39098099999999997
11 135 0.425879
11 192 0.479289
11 403 0.42867799999999995
11 406 0.45139700000000005
11 141 0.386581
11 407 0.456951
11 410 0.42451000000000005
11 415 0.46326000000000006
11 392 0.392044
11 63 0.489281
11 468 0.41368
11 361 0.408761
11 154 0.40263899999999997
11 95 0.393546
11 424 0.507696
11 427 0.397638
11 158 0.465462
11 430 0.402514
11 493 0.44162299999999993
11 436 0.444299
11 423 0.402211
11 94 0.41019700000000003
11 165 0.409868
11 167 0.39865100000000003
11 466 0.46789200000000003
11 169 0.47198100000000004
11 171 0.39249
11 172 0.450238
11 173 0.42771099999999995
11 174 0.398406
11 175 0.38888
11 448 0.387909
11 75 0.42210200000000003
11 179 0.456983
11 80 0.550814
11 122 0.40481300000000003
11 183 0.42963100000000004
11 458 0.444849
11 460 0.397228
11 137 0.405468
11 195 0.391687
11 465 0.42911499999999997
11 196 0.418051
11 470 0.407668
11 197 0.384342
11 469 0.408117
11 72 0.400039
11 471 0.389369
11 473 0.40823000000000004
11 201 0.419912
11 477 0.50355
11 478 0.462653
11 461 0.407537
11 207 0.395557
11 208 0.42924399999999996
11 296 0.416771
11 261 0.39364899999999997
11 515 0.468475
11 217 0.47126999999999997
11 218 0.445784
11 220 0.459733
11 305 0.427667
11 71 0.556171
11 35 0.391513
11 320 0.475153
11 496 0.413574
11 340 0.470516
11 499 0.405114
11 224 0.38926
11 226 0.428221
11 507 0.406617
11 384 0.522912
11 128 0.496379
11 238 0.494604
11 239 0.399206
11 509 0.405949
11 244 0.42019399999999996
11 245 0.436741
11 246 0.400958
11 249 0.44596899999999995
11 250 0.488475
11 395 0.510737
11 254 0.405727
11 522 0.417926
11 518 0.40418200000000004
11 517 0.45531499999999997
12 192 0.457516
12 131 0.460193
12 213 0.392926
12 429 0.42229700000000003
12 436 0.395311
12 477 0.44807600000000003
12 469 0.39206399999999997
12 266 0.399746
12 199 0.40765
12 71 0.443195
12 204 0.385417
12 347 0.40773899999999996
12 273 0.401522
12 407 0.40616399999999997
12 410 0.396241
12 275 0.385536
12 276 0.436485
12 277 0.419817
12 26 0.4355
12 79 0.42060299999999995
12 27 0.41886
12 238 0.384952
12 82 0.38694
12 424 0.415667
12 220 0.38752600000000004
12 359 0.41590200000000005
12 287 0.411224
12 222 0.399719
12 158 0.389139
12 325 0.407913
12 340 0.430516
12 369 0.38924200000000003
12 40 0.41326599999999997
12 384 0.45320699999999997
12 42 0.41569300000000003
12 466 0.42435100000000003
12 169 0.384471
12 103 0.385283
12 451 0.38932100000000003
12 179 0.390518
12 250 0.394423
12 317 0.448062
12 395 0.403758
12 80 0.505491
12 515 0.402959
12 88 0.397918
12 385 0.42513500000000004
13 183 0.38840399999999997
14 340 0.41005699999999995
14 131 0.38742600000000005
14 132 0.408496
14 44 0.41277299999999995
14 369 0.383886
14 300 0.38527100000000003
14 71 0.409224
14 303 0.419279
14 128 0.43953000000000003
14 238 0.420662
14 410 0.387719
14 317 0.41163599999999995
14 509 0.4584
14 451 0.403426
14 80 0.40229699999999996
14 27 0.389382
14 453 0.386522
14 29 0.38608899999999996
14 356 0.390953
14 515 0.413004
14 117 0.418221
14 385 0.395043
15 469 0.392158
15 355 0.389834
15 259 0.389086
15 131 0.392464
15 169 0.431648
15 221 0.392227
15 75 0.39052
15 336 0.392369
15 27 0.384871
16 504 0.400231
16 195 0.38665900000000003
16 131 0.45721300000000004
16 132 0.44436499999999995
16 343 0.408028
16 71 0.44649099999999997
16 477 0.41296499999999997
16 199 0.389716
16 403 0.400091
16 44 0.461929
16 204 0.42603199999999997
16 141 0.410153
16 345 0.409479
16 478 0.429655
16 303 0.42614799999999997
16 19 0.400458
16 275 0.4053
16 276 0.41502100000000003
16 414 0.466329
16 349 0.390374
16 395 0.426203
16 24 0.422975
16 465 0.39970500000000003
16 213 0.403831
16 109 0.446953
16 45 0.39931500000000003
16 29 0.39955100000000005
16 356 0.468699
16 283 0.403482
16 218 0.39605100000000004
16 286 0.38516500000000004
16 78 0.387525
16 158 0.404827
16 238 0.45604799999999995
16 217 0.430492
16 223 0.38958899999999996
16 470 0.395217
16 161 0.3945
16 302 0.418404
16 84 0.434691
16 369 0.48385600000000006
16 165 0.415321
16 97 0.456007
16 98 0.392963
16 429 0.447737
16 359 0.415354
16 236 0.42636599999999997
16 228 0.427683
16 371 0.416685
16 128 0.41763
16 173 0.418604
16 174 0.393851
16 175 0.399393
16 450 0.387945
16 312 0.416333
16 70 0.383892
16 311 0.391886
16 112 0.396841
16 75 0.397963
16 314 0.391207
16 315 0.385337
16 385 0.411724
16 317 0.426414
16 115 0.38972199999999996
16 80 0.44211999999999996
16 117 0.454795
16 243 0.400144
16 451 0.506204
16 415 0.411393
16 376 0.391228
16 325 0.404104
16 401 0.41993500000000006
16 122 0.393552
16 522 0.389341
16 393 0.42410299999999995
17 317 0.386338
17 115 0.386146
17 276 0.390718
17 403 0.39024899999999996
17 349 0.388675
17 131 0.39410100000000003
17 436 0.40258299999999997
17 238 0.40073600000000004
18 32 0.40434699999999996
18 369 0.407668
18 47 0.389926
18 434 0.38445799999999997
18 109 0.393084
18 204 0.391424
18 451 0.420707
18 213 0.3899
18 238 0.41066
18 230 0.407186
19 493 0.389669
19 340 0.438266
19 377 0.41858599999999996
19 131 0.48750200000000005
19 132 0.39500799999999997
19 343 0.41031999999999996
19 466 0.409979
19 477 0.446683
19 369 0.416807
19 385 0.41562
19 429 0.417732
19 384 0.41388
19 423 0.385757
19 465 0.388447
19 300 0.392922
19 71 0.41689
19 169 0.38390100000000005
19 347 0.39345
19 297 0.40167800000000004
19 128 0.426976
19 45 0.398512
19 415 0.395816
19 74 0.41022200000000003
19 317 0.42125100000000004
19 276 0.38539
19 277 0.395439
19 75 0.391088
19 451 0.42825699999999994
19 333 0.385617
19 79 0.388759
19 250 0.388598
19 395 0.424872
19 80 0.45564
19 515 0.431539
19 82 0.392924
19 218 0.388733
19 305 0.418153
19 158 0.41168599999999994
19 517 0.387187
19 325 0.3993
20 125 0.409177
20 126 0.438914
20 130 0.39065500000000003
20 132 0.420462
20 451 0.43916499999999997
20 68 0.40717800000000004
20 69 0.408199
20 199 0.438932
20 139 0.42230200000000007
20 44 0.444112
20 204 0.391812
20 347 0.383874
20 141 0.402109
20 345 0.389448
20 228 0.423912
20 275 0.396434
20 415 0.397577
20 392 0.424354
20 333 0.416033
20 420 0.404627
20 270 0.394567
20 356 0.41569300000000003
20 217 0.38687699999999997
20 292 0.399007
20 439 0.42433999999999994
20 359 0.405659
20 158 0.386049
20 88 0.405949
20 498 0.414287
20 344 0.422455
20 84 0.391658
20 369 0.39863000000000004
20 371 0.431462
20 97 0.42309300000000005
20 109 0.38863000000000003
20 167 0.39360700000000004
20 473 0.412538
20 466 0.40137
20 303 0.39816799999999997
20 128 0.43276899999999996
20 238 0.411583
20 394 0.402368
20 106 0.41963999999999996
20 70 0.410836
20 311 0.39592
20 112 0.40284699999999996
20 246 0.41305600000000003
20 179 0.385414
20 249 0.415394
20 385 0.42511400000000005
20 453 0.405326
20 80 0.42356400000000005
20 515 0.39468400000000003
20 117 0.39211399999999996
20 245 0.391419
20 120 0.416209
20 122 0.42611499999999997
20 327 0.4395
20 393 0.418105
21 466 0.40002600000000005
23 131 0.43529700000000005
23 79 0.396144
23 477 0.417199
23 369 0.410041
23 199 0.41274099999999997
23 71 0.406442
23 169 0.389662
23 347 0.389621
23 213 0.42834099999999997
23 128 0.436115
23 238 0.386391
23 276 0.434404
23 451 0.405502
23 26 0.38955100000000004
23 179 0.397487
23 27 0.390046
23 317 0.399677
23 80 0.46172399999999997
23 218 0.385867
23 298 0.392899
23 325 0.390258
24 126 0.40015
24 195 0.433324
24 131 0.434508
24 132 0.400704
24 429 0.387945
24 71 0.39327199999999995
24 202 0.393417
24 473 0.42931199999999997
24 44 0.44468
24 141 0.412631
24 478 0.42012299999999997
24 275 0.387673
24 345 0.41133000000000003
24 146 0.45427399999999996
24 414 0.424874
24 119 0.40785
24 79 0.387687
24 485 0.38659299999999996
24 238 0.467005
24 356 0.387393
24 82 0.393991
24 298 0.384961
24 222 0.415753
24 158 0.403052
24 220 0.396833
24 84 0.407851
24 295 0.386664
24 369 0.405111
24 371 0.384267
24 98 0.385579
24 236 0.43413999999999997
24 173 0.39753299999999997
24 394 0.392433
24 175 0.408037
24 107 0.386886
24 447 0.41507200000000005
24 109 0.406819
24 312 0.384944
24 451 0.398517
24 250 0.401493
24 395 0.391759
24 80 0.391374
24 117 0.437321
24 376 0.409958
24 327 0.391852
26 192 0.44715200000000005
26 131 0.46669499999999997
26 79 0.419416
26 429 0.407326
26 436 0.384441
26 477 0.477103
26 69 0.385869
26 266 0.460379
26 71 0.49796599999999996
26 406 0.388656
26 347 0.450592
26 297 0.428204
26 74 0.425483
26 275 0.400507
26 276 0.47597799999999996
26 418 0.38821700000000003
26 333 0.384363
26 213 0.41969399999999996
26 27 0.398823
26 238 0.415892
26 354 0.388782
26 282 0.388023
26 82 0.445974
26 424 0.397568
26 220 0.404873
26 359 0.424637
26 287 0.422742
26 222 0.39776999999999996
26 63 0.398231
26 288 0.426666
26 320 0.385175
26 493 0.385119
26 340 0.412746
26 500 0.41368999999999995
26 94 0.40808
26 36 0.408523
26 369 0.390565
26 502 0.389721
26 40 0.40515
26 384 0.432228
26 169 0.40372600000000003
26 128 0.392308
26 45 0.398208
26 75 0.398987
26 407 0.393354
26 451 0.38448899999999997
26 415 0.403036
26 383 0.401958
26 250 0.41198599999999996
26 317 0.404444
26 395 0.38959299999999997
26 80 0.474091
26 194 0.387219
26 385 0.443238
138 229 0.385873
29 126 0.403654
29 140 0.387293
29 119 0.425754
29 62 0.42563199999999995
29 63 0.39527199999999996
29 132 0.446495
29 429 0.451776
29 468 0.39362600000000003
29 71 0.47726999999999997
29 153 0.39669699999999997
29 344 0.40293
29 478 0.48444799999999993
29 74 0.427475
29 208 0.472083
29 347 0.387423
29 278 0.391567
29 351 0.390552
29 392 0.390351
29 334 0.39469499999999996
29 173 0.396671
29 403 0.41977700000000007
29 217 0.397009
29 284 0.398987
29 359 0.427839
29 158 0.456872
29 238 0.422309
29 361 0.415972
29 496 0.39171
29 340 0.403629
29 84 0.479279
29 424 0.43575699999999995
29 165 0.490307
29 97 0.436084
29 109 0.420407
29 384 0.39400100000000005
29 465 0.401926
29 167 0.43169300000000005
29 286 0.427009
29 302 0.43407799999999996
29 303 0.41293599999999997
29 128 0.384751
29 45 0.385237
29 131 0.42407399999999995
29 299 0.418494
29 46 0.398421
29 185 0.393325
29 415 0.443367
29 451 0.41027399999999997
29 249 0.41590900000000003
29 395 0.391216
29 80 0.39414
29 515 0.394696
29 117 0.38615700000000003
29 245 0.415524
29 376 0.394104
29 458 0.406618
29 385 0.412562
30 88 0.384214
444 344 0.39497899999999997
444 415 0.43974300000000005
444 132 0.391303
444 44 0.408401
444 165 0.404133
444 202 0.386773
444 139 0.43234300000000003
444 71 0.386629
444 303 0.398354
444 430 0.396967
444 228 0.383915
444 517 0.390365
444 393 0.412641
454 256 0.408352
379 131 0.388919
379 518 0.39151199999999997
379 35 0.43459
379 36 0.392422
379 369 0.386804
379 199 0.396543
379 473 0.384223
379 71 0.39919099999999996
379 128 0.42803599999999997
379 238 0.45651400000000003
379 479 0.387913
379 208 0.38906399999999997
379 276 0.420783
379 112 0.384943
379 213 0.399163
379 385 0.384767
379 80 0.444317
379 117 0.42140200000000005
379 222 0.43029300000000004
379 359 0.398065
379 158 0.38763800000000004
379 327 0.435205
379 325 0.38905
31 106 0.418846
31 229 0.384442
487 352 0.410946
32 520 0.39954
32 117 0.400329
32 272 0.42743100000000006
32 78 0.40046
32 238 0.409085
518 131 0.413513
518 451 0.42686999999999997
518 429 0.38804099999999997
518 44 0.424016
518 369 0.425041
518 109 0.38589
518 276 0.435008
518 473 0.41211400000000004
518 71 0.429958
518 204 0.393996
518 272 0.403526
518 477 0.39662600000000003
518 478 0.38642600000000005
518 238 0.43599
518 299 0.395955
518 509 0.395988
518 382 0.386549
518 415 0.41534399999999994
518 213 0.395789
518 27 0.389464
518 250 0.396633
518 317 0.420842
518 80 0.409411
518 82 0.395621
518 283 0.39098299999999997
518 84 0.390377
518 359 0.418174
518 320 0.38447
518 385 0.395974
518 117 0.413078
33 409 0.41104799999999997
33 306 0.392094
33 269 0.391505
33 284 0.387128
34 188 0.396443
35 257 0.39516999999999997
35 340 0.389712
35 415 0.406267
35 392 0.447006
35 94 0.38479
35 451 0.391102
35 263 0.40364099999999997
35 80 0.396575
35 82 0.419458
35 473 0.384204
35 71 0.40979799999999994
35 359 0.455822
35 477 0.390203
35 128 0.395976
35 238 0.44149399999999994
36 131 0.384119
36 276 0.388263
36 42 0.39487300000000003
36 71 0.45448500000000003
36 493 0.393654
36 128 0.39116
36 238 0.411912
36 369 0.396633
446 126 0.428784
446 299 0.409984
446 498 0.41763599999999995
446 42 0.406776
446 132 0.404535
446 392 0.426413
446 122 0.386957
38 352 0.387438
39 104 0.390226
39 277 0.386378
39 112 0.383899
39 436 0.404131
39 451 0.393732
39 369 0.386765
39 353 0.393835
39 339 0.415537
39 282 0.386251
39 356 0.38659
39 68 0.389396
39 517 0.399611
40 317 0.423361
40 80 0.407377
40 277 0.39653
40 260 0.418824
40 131 0.420562
40 287 0.394956
40 477 0.425112
40 266 0.38806
41 104 0.490443
41 277 0.386019
41 424 0.39344
41 132 0.411233
41 44 0.399832
41 390 0.384067
41 68 0.407913
41 69 0.41445299999999996
41 466 0.39519499999999996
41 515 0.404756
41 155 0.412674
41 71 0.398351
41 237 0.389362
41 385 0.398257
41 517 0.41302700000000003
42 131 0.40010100000000004
42 132 0.389982
42 71 0.41553900000000005
42 68 0.40916199999999997
42 199 0.419091
42 203 0.386864
42 44 0.386428
42 343 0.38952800000000004
42 347 0.400255
42 344 0.410311
42 477 0.38454
42 273 0.384301
42 340 0.396802
42 277 0.384137
42 415 0.40253099999999997
42 351 0.400127
42 392 0.41487299999999994
42 79 0.384902
42 88 0.39771999999999996
42 103 0.387789
42 82 0.408454
42 95 0.391339
42 424 0.389237
42 222 0.406378
42 359 0.45492200000000005
42 430 0.388497
42 104 0.42824799999999996
42 369 0.40563299999999997
42 109 0.388225
42 384 0.40317600000000003
42 300 0.395279
42 128 0.391244
42 238 0.390381
42 244 0.417525
42 451 0.392854
42 249 0.39205
42 80 0.45762299999999995
42 515 0.394754
42 325 0.385897
42 385 0.424828
43 395 0.38956399999999997
43 465 0.40613699999999997
43 113 0.40039600000000003
43 316 0.390939
43 515 0.394229
43 71 0.386283
43 344 0.387614
43 415 0.39360700000000004
43 63 0.400304
43 288 0.391356
43 393 0.41018699999999997
391 74 0.385741
391 192 0.395901
391 347 0.39376500000000003
391 359 0.387598
391 477 0.40178200000000003
391 507 0.398814
391 115 0.418882
391 80 0.40387199999999995
391 82 0.397399
391 260 0.391872
391 71 0.41780200000000006
391 286 0.392255
391 287 0.391378
391 460 0.404954
391 128 0.40572800000000003
391 238 0.387642
391 325 0.383974
44 257 0.403572
44 436 0.423163
44 199 0.408577
44 272 0.43251300000000004
44 273 0.392016
44 275 0.47887700000000005
44 277 0.39809
44 278 0.39573200000000003
44 119 0.41984799999999994
44 27 0.465373
44 492 0.435571
44 489 0.392877
44 283 0.438043
44 155 0.40392100000000003
44 285 0.390425
44 286 0.393604
44 287 0.39105300000000004
44 218 0.402941
44 271 0.40974700000000003
44 382 0.43086599999999997
44 300 0.410642
44 302 0.41279099999999996
44 303 0.48359399999999997
44 299 0.413869
44 47 0.457725
44 311 0.447141
44 312 0.415853
44 50 0.398034
44 317 0.44120299999999996
44 51 0.39968400000000004
44 54 0.39747899999999997
44 320 0.403219
44 385 0.49225
44 327 0.405099
44 403 0.3842
44 62 0.41122700000000006
44 334 0.400403
44 179 0.396362
44 429 0.447225
44 68 0.39735
44 70 0.46549799999999997
44 153 0.40775100000000003
44 343 0.446326
44 344 0.43783
44 345 0.49971000000000004
44 347 0.436906
44 349 0.403506
44 350 0.394273
44 351 0.410333
44 78 0.407959
44 79 0.411652
44 356 0.496784
44 395 0.46459799999999996
44 82 0.41894799999999993
44 222 0.470218
44 359 0.453593
44 63 0.463941
44 88 0.420389
44 89 0.39724
44 90 0.418259
44 84 0.474857
44 369 0.46318000000000004
44 371 0.45274200000000003
44 97 0.449583
44 98 0.42060600000000004
44 276 0.425544
44 45 0.414911
44 107 0.45151899999999995
44 184 0.393189
44 109 0.504271
44 237 0.394241
44 189 0.393169
44 148 0.385034
44 214 0.440431
44 115 0.426712
44 116 0.395953
44 117 0.487622
44 279 0.390534
44 339 0.38745799999999997
44 120 0.42185200000000006
44 121 0.390226
44 392 0.397221
44 393 0.481599
44 125 0.431925
44 126 0.411754
44 130 0.43139399999999994
44 131 0.45034300000000005
44 132 0.46385200000000004
44 398 0.38701399999999997
44 399 0.40042
44 139 0.411419
44 406 0.39441
44 140 0.42124399999999995
44 141 0.473092
44 413 0.389071
44 414 0.469685
44 415 0.490529
44 416 0.397753
44 390 0.41098999999999997
44 149 0.46887299999999993
44 333 0.397359
44 420 0.416891
44 512 0.396789
44 424 0.400752
44 156 0.41024499999999997
44 157 0.396454
44 158 0.456675
44 433 0.38392800000000005
44 94 0.390241
44 165 0.457805
44 439 0.396378
44 167 0.434209
44 466 0.404119
44 443 0.393202
44 228 0.49161800000000005
44 173 0.393864
44 174 0.49189499999999997
44 175 0.385207
44 178 0.38619899999999996
44 450 0.39982399999999996
44 451 0.520825
44 80 0.482087
44 122 0.42214700000000005
44 183 0.42808
44 458 0.415396
44 112 0.44854799999999995
44 460 0.393889
44 193 0.388113
44 195 0.413584
44 465 0.399345
44 196 0.384015
44 468 0.406699
44 200 0.393394
44 72 0.38606399999999996
44 473 0.441478
44 474 0.41317299999999996
44 204 0.476141
44 477 0.42332
44 478 0.471364
44 208 0.43149399999999993
44 211 0.41365
44 213 0.399871
44 217 0.42130200000000007
44 292 0.41503
44 220 0.44145500000000004
44 308 0.457636
44 71 0.472501
44 493 0.387755
44 325 0.415096
44 223 0.394558
44 496 0.42279799999999995
44 340 0.46150399999999997
44 499 0.390024
44 227 0.396729
44 230 0.407851
44 504 0.43089099999999997
44 384 0.392848
44 252 0.389221
44 128 0.452479
44 238 0.482716
44 239 0.411313
44 509 0.422171
44 270 0.412733
44 246 0.409326
44 467 0.3951
44 249 0.42072299999999996
44 250 0.40999300000000005
44 296 0.43258500000000005
44 515 0.436067
44 522 0.410467
44 517 0.48523999999999995
397 119 0.397119
397 93 0.397319
46 496 0.425497
46 340 0.412537
46 462 0.401929
46 318 0.426702
46 131 0.407661
46 424 0.414468
46 132 0.47173000000000004
46 429 0.430403
46 94 0.435253
46 385 0.409099
46 299 0.40295
46 465 0.42386499999999994
46 203 0.389795
46 71 0.43954799999999994
46 347 0.40778400000000004
46 273 0.41668599999999995
46 464 0.39182
46 478 0.457208
46 415 0.48522600000000005
46 74 0.41880600000000007
46 208 0.38769699999999996
46 276 0.43171899999999996
46 352 0.41513599999999995
46 148 0.431741
46 351 0.44308000000000003
46 63 0.409125
46 359 0.44397299999999995
46 249 0.398867
46 250 0.460266
46 80 0.390871
46 395 0.430856
46 82 0.405775
46 217 0.419862
46 294 0.45553999999999994
46 521 0.395951
46 286 0.391727
46 287 0.39072199999999996
46 403 0.397901
46 158 0.47840200000000005
46 361 0.411405
47 131 0.39108000000000004
47 429 0.400543
47 71 0.384302
47 202 0.38847800000000005
47 473 0.407346
47 272 0.409817
47 345 0.390858
47 275 0.409429
47 208 0.39346
47 477 0.392124
47 63 0.388621
47 349 0.39595
47 415 0.388604
47 465 0.39365500000000003
47 213 0.39229400000000003
47 356 0.40317
47 153 0.447686
47 305 0.386362
47 78 0.39678
47 158 0.394725
47 295 0.396131
47 369 0.41347799999999996
47 230 0.399528
47 97 0.409367
47 109 0.390881
47 303 0.42567
47 371 0.398644
47 238 0.455453
47 174 0.39116599999999996
47 311 0.393067
47 246 0.384413
47 451 0.44343599999999994
47 250 0.39066
47 317 0.39608899999999997
47 296 0.400887
47 80 0.411369
47 117 0.469721
47 385 0.39761199999999997
47 517 0.390573
47 393 0.42075100000000004
48 340 0.401754
49 73 0.383862
50 107 0.39268600000000004
50 461 0.38805100000000003
50 71 0.384311
50 451 0.385734
50 208 0.396014
50 327 0.409302
50 238 0.408948
51 125 0.398654
51 119 0.395818
51 228 0.41753900000000005
51 437 0.394459
52 369 0.38664
483 166 0.398846
53 239 0.389681
53 436 0.385837
53 434 0.385806
53 131 0.413379
53 285 0.39922199999999997
53 470 0.40621999999999997
53 63 0.38726900000000003
53 451 0.38559699999999997
53 282 0.407317
53 369 0.449766
53 317 0.422393
53 80 0.422976
53 82 0.39766999999999997
53 117 0.39561799999999997
53 71 0.385277
53 222 0.39010300000000003
53 128 0.400968
53 238 0.406445
53 88 0.398255
54 258 0.394937
54 461 0.40237
54 131 0.391565
54 79 0.421044
54 470 0.45456499999999994
54 398 0.397919
54 202 0.388939
54 71 0.398368
54 343 0.41547799999999996
54 272 0.43655200000000005
54 507 0.409839
54 345 0.432533
54 478 0.399466
54 275 0.386465
54 477 0.41101800000000005
54 415 0.4092
54 333 0.39260900000000004
54 213 0.403582
54 82 0.408383
54 217 0.384153
54 359 0.39481700000000003
54 287 0.397667
54 63 0.393002
54 158 0.38710700000000003
54 430 0.402492
54 90 0.394441
54 368 0.404767
54 494 0.40478400000000003
54 94 0.391023
54 369 0.393826
54 230 0.396304
54 504 0.4068
54 372 0.387297
54 466 0.401633
54 317 0.38687
54 303 0.423505
54 371 0.392004
54 128 0.41634499999999997
54 238 0.401412
54 175 0.400021
54 311 0.44279700000000005
54 451 0.394622
54 465 0.41989
54 251 0.404348
54 395 0.39470900000000003
54 80 0.392335
54 117 0.398897
54 376 0.384409
54 520 0.393656
54 393 0.43553000000000003
199 257 0.427316
199 126 0.404175
199 192 0.402932
199 131 0.463154
199 132 0.400752
199 343 0.431875
199 477 0.45792700000000003
199 213 0.418437
199 258 0.41461000000000003
199 403 0.42324399999999995
199 71 0.445449
199 204 0.39655799999999997
199 347 0.403751
199 273 0.43035
199 415 0.39929699999999996
199 74 0.41001800000000005
199 275 0.39705300000000004
199 208 0.39059099999999997
199 146 0.397862
199 277 0.39787100000000003
199 148 0.39029400000000003
199 392 0.41581
199 333 0.44487299999999996
199 79 0.393999
199 27 0.392312
199 238 0.46672399999999997
199 356 0.403171
199 395 0.409583
199 82 0.414792
199 217 0.3883
199 218 0.411268
199 220 0.40405599999999997
199 359 0.469984
199 287 0.446474
199 222 0.45978100000000005
199 461 0.406441
199 158 0.422479
199 88 0.39160700000000004
199 473 0.397926
199 340 0.404914
199 325 0.45014499999999996
199 84 0.389895
199 383 0.390432
199 453 0.385563
199 369 0.439737
199 97 0.407729
199 109 0.403995
199 384 0.397886
199 276 0.43585
199 372 0.400512
199 429 0.39253699999999997
199 466 0.402942
199 423 0.397277
199 128 0.48435
199 45 0.40204
199 314 0.398878
199 299 0.407744
199 75 0.400916
199 245 0.386628
199 112 0.39121100000000003
199 179 0.45728800000000003
199 350 0.42005699999999996
199 249 0.41555699999999995
199 288 0.39473
199 317 0.42897299999999994
199 115 0.415121
199 80 0.509322
199 515 0.398539
199 117 0.407785
199 451 0.45997200000000005
199 376 0.406896
199 320 0.390339
199 385 0.475258
199 327 0.471141
199 246 0.388067
56 288 0.43620200000000003
57 478 0.387831
57 465 0.39102
497 450 0.388962
59 196 0.388906
59 286 0.394406
59 340 0.38558200000000004
59 63 0.391825
60 238 0.40624
60 327 0.390936
61 126 0.395309
61 364 0.389056
61 498 0.414962
61 409 0.384915
61 284 0.38998
61 388 0.396004
61 479 0.389517
61 306 0.40556
62 126 0.473753
62 127 0.396054
62 150 0.388368
62 193 0.43799499999999997
62 198 0.403115
62 132 0.40948
62 71 0.408801
62 398 0.390507
62 136 0.408956
62 405 0.38807600000000003
62 462 0.48803
62 393 0.42124399999999995
62 345 0.413422
62 478 0.45669499999999996
62 486 0.406942
62 208 0.42812100000000003
62 209 0.472229
62 352 0.491163
62 216 0.38600999999999996
62 119 0.564608
62 392 0.41466899999999995
62 338 0.393293
62 488 0.38409499999999996
62 227 0.400435
62 359 0.397135
62 93 0.47209799999999996
62 158 0.445763
62 170 0.39600599999999997
62 290 0.423125
62 364 0.43616400000000005
62 368 0.395123
62 498 0.401669
62 162 0.421991
62 84 0.442749
62 295 0.46796099999999996
62 284 0.53535
62 165 0.47766000000000003
62 271 0.396944
62 504 0.41045
62 465 0.39926999999999996
62 124 0.49737200000000004
62 442 0.402063
62 505 0.392405
62 302 0.388683
62 503 0.40846
62 458 0.387447
62 306 0.396173
62 175 0.401636
62 107 0.44586400000000004
62 299 0.49954799999999994
62 242 0.40957
62 70 0.45060600000000006
62 245 0.385319
62 415 0.433853
62 467 0.394919
62 453 0.403127
62 76 0.390296
62 409 0.4285
62 106 0.402355
62 188 0.463211
62 400 0.39358200000000004
62 167 0.41147700000000004
63 333 0.389318
63 130 0.401353
63 131 0.47267200000000004
63 213 0.401618
63 398 0.39815
63 135 0.41033000000000003
63 406 0.407464
63 347 0.474004
63 273 0.404977
63 297 0.42489399999999994
63 415 0.458142
63 275 0.40767
63 276 0.442134
63 277 0.46177799999999997
63 148 0.41587299999999994
63 420 0.389113
63 27 0.410322
63 45 0.40502
63 155 0.39974699999999996
63 132 0.413137
63 285 0.436435
63 286 0.451449
63 287 0.438525
63 288 0.398055
63 468 0.395198
63 424 0.448087
63 294 0.406381
63 221 0.407069
63 94 0.432465
63 165 0.413542
63 382 0.390418
63 300 0.42721800000000004
63 466 0.46138500000000005
63 303 0.454154
63 173 0.39567399999999997
63 174 0.438064
63 407 0.388847
63 517 0.395822
63 179 0.398542
63 316 0.390764
63 317 0.409654
63 80 0.446808
63 183 0.38428
63 376 0.40022800000000003
63 320 0.388828
63 385 0.456095
63 192 0.41421800000000003
63 465 0.43322700000000003
63 196 0.425479
63 451 0.41831
63 429 0.46093199999999995
63 342 0.392457
63 496 0.46588199999999996
63 471 0.393866
63 158 0.47271
63 473 0.39222399999999996
63 71 0.482893
63 343 0.399685
63 344 0.417728
63 477 0.419837
63 478 0.477567
63 74 0.439367
63 208 0.410472
63 345 0.44599799999999995
63 377 0.446992
63 79 0.449171
63 356 0.394243
63 357 0.393452
63 82 0.428996
63 217 0.40219699999999997
63 260 0.384548
63 227 0.397586
63 220 0.47909300000000005
63 359 0.428825
63 325 0.43054
63 90 0.40310999999999997
63 340 0.48593400000000003
63 84 0.394095
63 369 0.397867
63 109 0.396911
63 384 0.431861
63 128 0.397327
63 238 0.425454
63 326 0.408443
63 458 0.41259399999999996
63 237 0.38690599999999997
63 278 0.418968
63 249 0.384936
63 250 0.460766
63 395 0.484343
63 515 0.408
63 117 0.411235
63 361 0.385633
63 393 0.400954
64 241 0.392734
64 70 0.387783
64 166 0.38661599999999996
64 136 0.386168
64 119 0.39455300000000004
64 193 0.389918
64 313 0.409007
64 212 0.405893
64 151 0.407545
65 369 0.41822700000000007
65 520 0.395786
65 117 0.41929399999999994
65 423 0.38626900000000003
65 451 0.38905100000000004
65 222 0.390434
65 272 0.38926700000000003
65 450 0.384683
65 128 0.391394
65 238 0.42858
65 325 0.405423
66 317 0.42389499999999997
66 109 0.398611
66 80 0.40329899999999996
66 276 0.38590599999999997
66 218 0.385651
66 204 0.39920500000000003
66 451 0.415778
66 356 0.384678
66 27 0.402486
66 369 0.393554
67 97 0.411988
67 109 0.39609099999999997
67 451 0.38557199999999997
67 369 0.403436
67 195 0.404828
68 69 0.425849
68 515 0.433601
68 237 0.403519
68 466 0.410984
68 192 0.417347
68 517 0.428853
68 267 0.390966
68 493 0.385549
68 339 0.401798
68 360 0.422806
68 340 0.393701
68 72 0.41521800000000003
68 303 0.38866300000000004
68 344 0.40343
68 104 0.435213
68 88 0.407512
69 385 0.41373699999999997
69 333 0.397231
69 344 0.38514899999999996
69 420 0.41518
69 132 0.394732
69 79 0.38922199999999996
69 406 0.398281
69 466 0.41136999999999996
69 139 0.388739
69 71 0.40668499999999996
69 220 0.389419
69 347 0.43408500000000005
69 273 0.38454699999999997
69 288 0.403038
69 517 0.39411
69 515 0.432812
70 126 0.448216
70 140 0.383922
70 241 0.41872200000000004
70 473 0.46529899999999996
70 193 0.392045
70 141 0.409478
70 132 0.390344
70 228 0.42946899999999993
70 479 0.432972
70 345 0.442362
70 415 0.393829
70 119 0.46097899999999997
70 392 0.43838699999999997
70 478 0.40062600000000004
70 269 0.384753
70 151 0.424192
70 292 0.41271199999999997
70 284 0.448942
70 359 0.41539799999999993
70 105 0.408788
70 492 0.39315900000000004
70 498 0.512614
70 358 0.390359
70 435 0.442738
70 445 0.394432
70 84 0.4266
70 295 0.397604
70 368 0.442169
70 371 0.418858
70 271 0.390475
70 303 0.398478
70 238 0.46426300000000004
70 394 0.42002399999999995
70 174 0.399316
70 175 0.393426
70 299 0.425051
70 312 0.387079
70 451 0.434752
70 453 0.41198100000000004
70 115 0.388418
70 409 0.46824499999999997
70 117 0.41943100000000005
70 118 0.42381599999999997
70 184 0.386767
70 327 0.465563
70 393 0.424754
153 192 0.390177
153 131 0.396883
153 466 0.402969
153 79 0.385305
153 429 0.411129
153 436 0.39555
153 369 0.413516
153 384 0.40674299999999997
153 340 0.43150900000000003
153 167 0.406277
153 473 0.41718900000000003
153 71 0.424442
153 343 0.425842
153 303 0.420001
153 128 0.419774
153 238 0.430008
153 430 0.401095
153 382 0.395233
153 451 0.42400600000000005
153 415 0.416238
153 179 0.40136
153 113 0.404917
153 45 0.384614
153 317 0.397642
153 80 0.41475500000000004
153 117 0.41096499999999997
153 120 0.392253
153 305 0.387654
153 184 0.385496
153 359 0.4044
153 385 0.396229
153 517 0.41931999999999997
153 393 0.44482299999999997
72 192 0.398465
72 466 0.452287
72 336 0.401215
72 369 0.399521
72 339 0.407884
72 340 0.411386
72 71 0.410074
72 343 0.44268199999999996
72 303 0.420121
72 345 0.388982
72 128 0.40639400000000003
72 277 0.39127199999999995
72 382 0.385857
72 333 0.384608
72 383 0.386558
72 356 0.386326
72 515 0.402038
72 220 0.386921
72 359 0.38986
72 517 0.410258
72 393 0.407115
422 119 0.404427
422 229 0.390192
132 126 0.439428
132 127 0.41649200000000003
132 130 0.401577
132 131 0.451043
132 79 0.399906
132 342 0.39629899999999996
132 347 0.414167
132 273 0.424588
132 303 0.432447
132 275 0.423126
132 414 0.39679899999999996
132 278 0.386821
132 119 0.41693199999999997
132 392 0.467163
132 333 0.41579499999999997
132 281 0.39359299999999997
132 45 0.41862200000000005
132 468 0.399256
132 95 0.40410100000000004
132 424 0.42076
132 286 0.43836099999999995
132 287 0.401208
132 158 0.47183
132 385 0.457176
132 433 0.392908
132 420 0.43319399999999997
132 294 0.3983
132 94 0.427592
132 165 0.451459
132 167 0.417454
132 300 0.384131
132 466 0.44565699999999997
132 228 0.398436
132 415 0.521914
132 174 0.392142
132 299 0.44174300000000005
132 311 0.40927399999999997
132 288 0.399571
132 317 0.401648
132 80 0.426543
132 403 0.40447
132 456 0.39294
132 245 0.42713500000000004
132 471 0.398175
132 376 0.397895
132 325 0.387139
132 326 0.387587
132 462 0.429816
132 140 0.385357
132 139 0.428551
132 196 0.412879
132 451 0.429059
132 429 0.463955
132 496 0.41374399999999995
132 504 0.38752800000000004
132 202 0.39111999999999997
132 113 0.404818
132 203 0.440515
132 71 0.495033
132 343 0.409569
132 344 0.410627
132 477 0.396473
132 478 0.504175
132 74 0.395832
132 453 0.399826
132 208 0.411785
132 345 0.419371
132 352 0.428447
132 349 0.395379
132 395 0.437567
132 351 0.430705
132 213 0.403939
132 356 0.405654
132 357 0.39009699999999997
132 82 0.42005699999999996
132 217 0.442529
132 84 0.46317299999999995
132 220 0.38917399999999996
132 359 0.452772
132 493 0.40208299999999997
132 360 0.38622399999999996
132 88 0.386677
132 89 0.416551
132 364 0.39111799999999997
132 340 0.453456
132 498 0.388887
132 366 0.38685
132 227 0.405398
132 332 0.389288
132 128 0.405069
132 369 0.456175
132 371 0.440792
132 97 0.395694
132 109 0.408314
132 384 0.396604
132 276 0.408977
132 465 0.46698599999999996
132 124 0.42730200000000007
132 473 0.433683
132 464 0.44596199999999997
132 171 0.411843
132 238 0.44649399999999995
132 107 0.453759
132 458 0.40883200000000003
132 509 0.391449
132 98 0.40931300000000004
132 237 0.421432
132 112 0.409585
132 246 0.402694
132 467 0.431112
132 249 0.43950900000000004
132 250 0.430429
132 115 0.389061
132 515 0.427529
132 390 0.439233
132 393 0.46451899999999996
132 122 0.459545
73 90 0.404873
73 465 0.39388
73 217 0.40827600000000003
73 131 0.409188
73 429 0.392487
73 148 0.387126
73 478 0.407256
73 158 0.395875
73 415 0.401667
74 192 0.422255
74 131 0.48247799999999996
74 429 0.44868
74 436 0.405462
74 477 0.412717
74 345 0.392953
74 158 0.474695
74 403 0.453805
74 71 0.480444
74 347 0.44563800000000003
74 273 0.399177
74 297 0.43310600000000005
74 478 0.41304799999999997
74 208 0.403516
74 276 0.44580600000000004
74 277 0.412721
74 148 0.395495
74 351 0.396415
74 213 0.401999
74 27 0.41057299999999997
74 238 0.421709
74 354 0.386998
74 395 0.432454
74 82 0.43742600000000004
74 217 0.400863
74 424 0.416691
74 286 0.447587
74 287 0.465762
74 288 0.385232
74 325 0.42235200000000006
74 496 0.409022
74 340 0.43261099999999997
74 377 0.38487
74 94 0.40084899999999996
74 507 0.392402
74 385 0.434116
74 109 0.391308
74 384 0.452714
74 79 0.45450100000000004
74 300 0.41117299999999996
74 359 0.41184499999999996
74 303 0.39150100000000004
74 415 0.41013299999999997
74 128 0.394909
74 45 0.43348000000000003
74 508 0.39388
74 333 0.404841
74 407 0.38977
74 237 0.38569699999999996
74 278 0.422908
74 179 0.40127199999999996
74 250 0.399933
74 317 0.42659300000000006
74 115 0.399796
74 80 0.466763
74 515 0.427425
74 361 0.41524799999999995
74 245 0.416916
74 376 0.405744
74 326 0.41952799999999996
74 451 0.45407200000000003
297 192 0.423886
297 466 0.41175900000000004
297 79 0.391343
297 429 0.40520300000000004
297 436 0.40420300000000003
297 477 0.475839
297 469 0.399902
297 266 0.410733
297 403 0.44252299999999994
297 71 0.445902
297 347 0.409248
297 407 0.400494
297 288 0.395635
297 276 0.41321499999999994
297 148 0.38610300000000003
297 333 0.391733
297 213 0.42030500000000004
297 354 0.403685
297 287 0.431541
297 82 0.46799399999999997
297 220 0.394902
297 359 0.41198999999999997
297 305 0.389751
297 158 0.42605200000000004
297 325 0.42234700000000003
297 340 0.441222
297 384 0.403397
297 286 0.403833
297 169 0.400971
297 45 0.388675
297 131 0.47018000000000004
297 75 0.41111000000000003
297 451 0.39176700000000003
297 415 0.401233
297 179 0.389376
297 250 0.39505
297 317 0.392152
297 395 0.393148
297 80 0.427307
297 515 0.391999
297 117 0.39481900000000003
297 323 0.425595
297 385 0.39471999999999996
297 460 0.393011
76 362 0.403192
76 119 0.394926
76 188 0.39015500000000003
77 392 0.385232
79 258 0.40268400000000004
79 333 0.406485
79 131 0.50557
79 475 0.40370300000000003
79 266 0.395791
79 406 0.41954600000000003
79 275 0.394092
79 276 0.473905
79 277 0.44709399999999994
79 102 0.41323999999999994
79 468 0.385965
79 27 0.47347799999999995
79 45 0.42481499999999994
79 282 0.385268
79 155 0.399878
79 424 0.460143
79 286 0.435964
79 287 0.429587
79 288 0.421001
79 436 0.415702
79 221 0.439536
79 94 0.413214
79 470 0.404047
79 222 0.412361
79 300 0.43763100000000005
79 466 0.451276
79 169 0.42042700000000005
79 303 0.47499399999999997
79 415 0.44391400000000003
79 75 0.422601
79 407 0.41988000000000003
79 179 0.398677
79 158 0.44877399999999995
79 317 0.452308
79 80 0.47346099999999997
79 183 0.38492600000000005
79 361 0.43941099999999994
79 245 0.39057
79 325 0.405016
79 385 0.44993599999999995
79 192 0.431388
79 414 0.392014
79 196 0.41566800000000004
79 451 0.44416400000000006
79 429 0.47175100000000003
79 204 0.400452
79 471 0.386112
79 71 0.49518900000000005
79 343 0.428816
79 477 0.43659899999999996
79 478 0.43044399999999994
79 345 0.41988400000000003
79 347 0.5137470000000001
79 296 0.398568
79 351 0.397567
79 377 0.39210500000000004
79 213 0.406296
79 354 0.442842
79 356 0.396106
79 515 0.42812
79 82 0.442679
79 217 0.441326
79 218 0.406361
79 220 0.464028
79 359 0.419091
79 305 0.403846
79 461 0.388361
79 493 0.411368
79 88 0.406708
79 496 0.409991
79 340 0.458099
79 369 0.42493100000000006
79 109 0.42703900000000006
79 384 0.481263
79 465 0.386182
79 128 0.428073
79 238 0.433287
79 326 0.445979
79 239 0.40008699999999997
79 237 0.388981
79 278 0.42665
79 383 0.41382399999999997
79 250 0.454955
79 395 0.491253
79 115 0.397244
79 117 0.399449
79 517 0.43508
409 362 0.40204
409 126 0.485857
409 364 0.434721
409 462 0.393534
409 473 0.400177
409 170 0.405027
409 479 0.43274399999999996
409 352 0.40024699999999996
409 435 0.45438100000000003
409 119 0.483699
409 392 0.41488500000000006
409 151 0.396785
409 327 0.387218
409 118 0.41034899999999996
409 284 0.451542
409 186 0.390395
409 187 0.466013
409 498 0.48477700000000007
409 123 0.388689
81 327 0.38419899999999996
82 257 0.43608500000000006
82 258 0.40178400000000003
82 333 0.40492399999999995
82 131 0.49563900000000005
82 261 0.394637
82 263 0.399685
82 367 0.421608
82 213 0.446275
82 347 0.42358999999999997
82 273 0.410937
82 345 0.444733
82 275 0.396663
82 99 0.393098
82 148 0.402746
82 392 0.44052600000000003
82 420 0.39824299999999996
82 27 0.42227700000000007
82 45 0.42106800000000005
82 468 0.43335500000000005
82 423 0.391764
82 285 0.394952
82 286 0.417508
82 287 0.477224
82 288 0.44230200000000003
82 521 0.40333800000000003
82 436 0.475847
82 94 0.440129
82 470 0.38818800000000003
82 222 0.407808
82 300 0.424177
82 466 0.431409
82 169 0.38577
82 303 0.428593
82 415 0.48352399999999995
82 453 0.4119
82 75 0.43085100000000004
82 323 0.391047
82 451 0.44928900000000005
82 158 0.449478
82 317 0.44072700000000004
82 80 0.464279
82 361 0.40411199999999997
82 471 0.427371
82 184 0.410894
82 385 0.463772
82 327 0.39300999999999997
82 192 0.40610999999999997
82 331 0.395988
82 403 0.393473
82 429 0.46866
82 342 0.417304
82 339 0.38992899999999997
82 202 0.407885
82 473 0.415559
82 71 0.503833
82 343 0.394726
82 507 0.429709
82 477 0.43124300000000004
82 478 0.44967700000000005
82 280 0.385211
82 208 0.394938
82 395 0.455
82 351 0.413338
82 377 0.396974
82 357 0.39216999999999996
82 217 0.449212
82 260 0.400873
82 220 0.445592
82 359 0.44920299999999996
82 305 0.412724
82 461 0.39548099999999997
82 493 0.395431
82 325 0.41022299999999995
82 496 0.402904
82 340 0.465391
82 84 0.40208499999999997
82 369 0.418245
82 101 0.400625
82 109 0.391318
82 384 0.420177
82 276 0.423074
82 465 0.41830100000000003
82 128 0.415988
82 238 0.46578800000000004
82 245 0.410533
82 382 0.396753
82 249 0.395015
82 250 0.42745500000000003
82 251 0.39897699999999997
82 115 0.41133400000000003
82 515 0.418412
82 117 0.45200799999999997
82 460 0.407236
82 194 0.385657
82 122 0.396969
82 517 0.39932199999999995
82 393 0.403572
83 440 0.395287
83 457 0.38819499999999996
93 126 0.40653
93 107 0.401475
93 352 0.40783600000000003
93 284 0.430414
93 119 0.49276400000000004
93 462 0.43884799999999996
93 188 0.39731700000000003
93 165 0.400498
85 141 0.418939
86 228 0.398634
86 373 0.414249
87 354 0.384676
87 469 0.41004399999999996
87 259 0.42834399999999995
87 480 0.392773
87 131 0.393717
87 500 0.385154
87 436 0.423113
87 197 0.38819000000000004
87 213 0.388045
87 250 0.392815
87 317 0.39311599999999997
87 80 0.39500799999999997
87 192 0.42999499999999996
87 477 0.397677
87 220 0.395181
87 490 0.38922399999999996
87 276 0.388594
87 325 0.392111
88 257 0.4083
88 192 0.386561
88 195 0.388121
88 131 0.43641899999999995
88 343 0.386538
88 71 0.423573
88 436 0.384184
88 204 0.386369
88 347 0.416029
88 407 0.389473
88 478 0.38724699999999995
88 171 0.38579
88 276 0.387963
88 277 0.413637
88 493 0.385883
88 415 0.414602
88 333 0.391957
88 80 0.503509
88 27 0.41031599999999996
88 282 0.385755
88 477 0.393815
88 220 0.4291
88 78 0.403941
88 158 0.412155
88 470 0.38757600000000003
88 340 0.38645300000000005
88 383 0.392619
88 369 0.475738
88 385 0.45008000000000004
88 429 0.38446199999999997
88 222 0.405981
88 300 0.41689899999999996
88 466 0.42170799999999997
88 169 0.398739
88 303 0.399502
88 128 0.440015
88 238 0.418579
88 239 0.393011
88 237 0.39311999999999997
88 112 0.418274
88 179 0.404669
88 249 0.386754
88 250 0.389943
88 317 0.449391
88 115 0.39058899999999996
88 176 0.40915799999999997
88 515 0.43632
88 117 0.39863899999999997
88 451 0.41688400000000003
88 325 0.438237
88 122 0.38815
88 517 0.387406
89 90 0.395598
89 421 0.41564300000000004
89 130 0.393257
89 465 0.42822299999999996
89 478 0.426563
89 84 0.389968
89 429 0.391717
89 71 0.384739
89 467 0.390602
89 127 0.397733
89 371 0.41469700000000004
89 271 0.386069
89 250 0.390379
89 107 0.39957600000000004
89 393 0.429461
90 340 0.411788
90 130 0.405113
90 131 0.402144
90 221 0.39499
90 465 0.424338
90 429 0.420296
90 345 0.412209
90 415 0.425364
90 175 0.38391
90 107 0.40577399999999997
90 148 0.390548
90 351 0.386635
90 478 0.477659
90 377 0.426428
90 521 0.404179
90 250 0.41348100000000004
90 251 0.38459899999999997
90 395 0.406362
90 220 0.396382
90 158 0.406699
90 393 0.42148599999999997
368 453 0.394662
368 473 0.394287
368 375 0.392995
368 393 0.392329
275 257 0.44538599999999995
275 333 0.38791
275 131 0.461715
275 343 0.400476
275 71 0.45591499999999996
275 436 0.398219
275 345 0.45410500000000004
275 204 0.391968
275 347 0.396061
275 478 0.410637
275 276 0.395517
275 395 0.40815500000000005
275 351 0.392489
275 213 0.389498
275 238 0.472973
275 492 0.384694
275 356 0.424878
275 477 0.43391599999999997
275 424 0.406453
275 220 0.425796
275 359 0.431171
275 429 0.44632299999999997
275 325 0.390445
275 496 0.401575
275 340 0.386732
275 499 0.39308699999999996
275 226 0.385955
275 369 0.46156
275 385 0.42097399999999996
275 97 0.42731
275 109 0.39114499999999996
275 465 0.388911
275 128 0.409145
275 173 0.40976599999999996
275 174 0.404616
275 75 0.389677
275 311 0.44056300000000004
275 112 0.395369
275 415 0.413338
275 451 0.43971899999999997
275 250 0.405524
275 317 0.435465
275 296 0.396301
275 80 0.474861
275 117 0.441867
275 120 0.40012800000000004
275 320 0.406391
275 122 0.419779
275 522 0.390288
275 393 0.424178
84 126 0.426487
84 127 0.387306
84 272 0.42198900000000006
84 131 0.431942
84 403 0.39150999999999997
84 55 0.386834
84 141 0.420567
84 195 0.41800699999999996
84 415 0.468156
84 119 0.45592299999999997
84 392 0.3977
84 465 0.392893
84 238 0.47501499999999997
84 283 0.401007
84 424 0.405256
84 140 0.423937
84 157 0.434964
84 158 0.44613
84 295 0.419071
84 165 0.45890299999999995
84 271 0.42321000000000003
84 167 0.390828
84 302 0.464789
84 303 0.405599
84 173 0.41776899999999995
84 174 0.410887
84 175 0.40852
84 299 0.420019
84 449 0.386312
84 312 0.390787
84 451 0.45438500000000004
84 315 0.39970700000000003
84 453 0.390964
84 80 0.405215
84 376 0.406441
84 458 0.416038
84 385 0.413332
84 327 0.398521
84 462 0.385679
84 193 0.387496
84 429 0.443118
84 200 0.398019
84 504 0.398215
84 473 0.468836
84 71 0.44167700000000004
84 204 0.39821599999999996
84 344 0.407437
84 478 0.455081
84 522 0.395102
84 208 0.482563
84 345 0.458884
84 352 0.38455300000000003
84 503 0.38581
84 115 0.389259
84 213 0.402482
84 217 0.397862
84 222 0.38868800000000003
84 359 0.415784
84 325 0.41118999999999994
84 496 0.40026999999999996
84 369 0.449082
84 229 0.416156
84 97 0.474422
84 98 0.41635600000000006
84 276 0.38701399999999997
84 236 0.400131
84 371 0.41838800000000004
84 128 0.412357
84 45 0.40278600000000003
84 106 0.41521199999999997
84 107 0.42731
84 109 0.407844
84 245 0.40981000000000006
84 112 0.413016
84 246 0.384504
84 249 0.402951
84 395 0.40642
84 214 0.39931300000000003
84 117 0.42847399999999997
84 122 0.443378
84 517 0.38698299999999997
84 393 0.46722299999999994
469 259 0.424476
469 131 0.43979399999999996
469 179 0.438738
469 163 0.390499
469 436 0.405609
469 192 0.506922
469 384 0.395244
469 372 0.44896499999999995
469 466 0.446668
469 169 0.419839
469 287 0.43100600000000006
469 340 0.443841
469 431 0.41013900000000003
469 317 0.41223000000000004
469 276 0.40022800000000003
469 277 0.445272
469 323 0.392473
469 142 0.388119
469 27 0.395993
469 385 0.455642
469 354 0.404618
469 80 0.422563
469 515 0.40624499999999997
469 218 0.394472
469 285 0.391946
469 286 0.384773
469 305 0.40371
469 220 0.38516999999999996
469 325 0.42727
96 241 0.42128999999999994
96 462 0.385675
96 284 0.39013400000000004
96 186 0.38579
96 119 0.398889
96 498 0.397343
97 131 0.415372
97 429 0.429703
97 71 0.43296999999999997
97 200 0.391498
97 473 0.411232
97 204 0.40727800000000003
97 272 0.43742700000000007
97 141 0.389146
97 478 0.433414
97 345 0.398323
97 208 0.414662
97 276 0.402275
97 195 0.399852
97 503 0.389135
97 415 0.423019
97 119 0.38506
97 333 0.395125
97 238 0.46608999999999995
97 356 0.388347
97 283 0.389438
97 222 0.400036
97 157 0.38397600000000004
97 158 0.412154
97 496 0.389807
97 175 0.38481
97 369 0.45875600000000005
97 229 0.391831
97 165 0.393998
97 271 0.403179
97 98 0.38403899999999996
97 167 0.391226
97 302 0.410315
97 303 0.425584
97 371 0.406506
97 128 0.389873
97 173 0.434385
97 174 0.391396
97 106 0.384915
97 450 0.402024
97 109 0.497522
97 245 0.388879
97 112 0.400461
97 451 0.44393999999999995
97 249 0.384274
97 385 0.427411
97 317 0.389696
97 296 0.384473
97 80 0.413185
97 458 0.399046
97 122 0.428932
97 522 0.395175
97 393 0.43336199999999997
98 356 0.387275
98 119 0.38392
98 195 0.387328
98 302 0.404796
276 259 0.40913499999999997
276 131 0.5577840000000001
276 466 0.39721100000000004
276 134 0.39951
276 345 0.400858
276 266 0.46085
276 403 0.446213
276 477 0.480072
276 406 0.445662
276 347 0.45748199999999994
276 273 0.42711800000000005
276 277 0.416181
276 148 0.42562799999999995
276 128 0.47883100000000006
276 418 0.3859
276 468 0.39577199999999996
276 27 0.45438
276 238 0.509285
276 155 0.40351
276 424 0.431378
276 285 0.396284
276 287 0.484328
276 427 0.431842
276 158 0.49025100000000005
276 325 0.504703
276 221 0.39465700000000004
276 94 0.461478
276 222 0.47297700000000004
276 436 0.402041
276 300 0.394502
276 286 0.453658
276 169 0.410204
276 303 0.412516
276 172 0.395859
276 173 0.407476
276 299 0.392935
276 75 0.43972
276 407 0.447017
276 323 0.43993699999999997
276 179 0.404318
276 288 0.41056800000000004
276 317 0.478162
276 80 0.559563
276 183 0.42202399999999995
276 298 0.39874899999999996
276 376 0.44368199999999997
276 320 0.45473500000000006
276 326 0.396358
276 246 0.38471500000000003
276 192 0.43545600000000007
276 473 0.388548
276 196 0.390523
276 451 0.430867
276 429 0.47434899999999997
276 197 0.419307
276 465 0.416079
276 343 0.394926
276 203 0.39392699999999997
276 71 0.513487
276 204 0.44892
276 344 0.386521
276 387 0.39702800000000005
276 478 0.421757
276 461 0.454582
276 207 0.384154
276 208 0.424729
276 335 0.386349
276 350 0.43197399999999997
276 351 0.42412
276 377 0.40133800000000003
276 213 0.495663
276 354 0.45740299999999995
276 356 0.430649
276 395 0.47827600000000003
276 217 0.42658900000000005
276 218 0.45776300000000003
276 220 0.432579
276 359 0.45380299999999996
276 305 0.454221
276 496 0.399174
276 340 0.425897
276 500 0.394136
276 369 0.481892
276 385 0.49882
276 261 0.410876
276 109 0.47553
276 384 0.44567799999999996
276 423 0.384343
276 372 0.431436
276 438 0.39311
276 234 0.40822600000000003
276 171 0.412326
276 45 0.44013800000000003
276 475 0.396283
276 333 0.384279
276 237 0.40974799999999995
276 278 0.434259
276 415 0.444665
276 249 0.44277299999999997
276 250 0.470509
276 251 0.391652
276 115 0.40778200000000003
276 485 0.38550300000000004
276 515 0.40389899999999995
276 117 0.44914499999999996
276 460 0.41437700000000005
276 194 0.429596
276 122 0.39256199999999997
100 212 0.39514299999999997
506 238 0.393201
371 125 0.41996700000000003
371 126 0.389127
371 504 0.399829
371 130 0.41002200000000005
371 473 0.401303
371 272 0.404817
371 141 0.405298
371 478 0.389803
371 228 0.405256
371 413 0.40717600000000004
371 195 0.38773
371 349 0.450955
371 415 0.39115500000000003
371 522 0.41128400000000004
371 392 0.396888
371 213 0.386952
371 356 0.389358
371 283 0.46007299999999995
371 292 0.405778
371 78 0.389735
371 369 0.43505900000000003
371 165 0.390232
371 109 0.40275900000000003
371 303 0.399911
371 128 0.390611
371 238 0.433197
371 174 0.387162
371 401 0.405422
371 237 0.38931
371 312 0.393142
371 451 0.40948
371 453 0.397092
371 117 0.424741
371 311 0.403251
371 149 0.395306
371 520 0.393135
371 122 0.44898999999999994
371 414 0.392024
371 393 0.48567299999999997
102 239 0.39009699999999997
102 195 0.412533
102 131 0.409302
102 356 0.40516199999999997
102 27 0.394708
102 369 0.416292
102 80 0.393329
102 117 0.391304
102 466 0.41036999999999996
102 220 0.388687
102 303 0.38533
103 384 0.384464
103 192 0.401064
103 340 0.42826099999999995
103 155 0.39811199999999997
103 220 0.387639
103 385 0.385511
103 104 0.44995
105 119 0.392171
106 126 0.404842
106 208 0.407661
106 119 0.421496
106 295 0.414419
106 229 0.393261
106 165 0.39046
106 209 0.43784799999999996
106 158 0.388786
106 271 0.405744
106 412 0.39006399999999997
107 462 0.413195
107 130 0.39464299999999997
107 126 0.391585
107 295 0.403958
107 398 0.39850599999999997
107 165 0.38855300000000004
107 109 0.384009
107 124 0.384806
107 473 0.400859
107 71 0.388148
107 505 0.386542
107 345 0.400837
107 445 0.403954
107 208 0.392852
107 299 0.390561
107 352 0.400673
107 415 0.45500799999999997
107 119 0.42171499999999995
107 478 0.443141
107 467 0.41469700000000004
107 521 0.410492
107 217 0.390138
107 121 0.402512
107 158 0.41020200000000007
107 393 0.41474300000000003
108 465 0.38671700000000003
108 478 0.406876
108 158 0.386129
108 71 0.386006
109 131 0.48513199999999995
109 272 0.41608599999999996
109 141 0.419498
109 228 0.402466
109 130 0.398565
109 148 0.386836
109 522 0.39865500000000004
109 285 0.389453
109 27 0.426683
109 238 0.48628000000000005
109 283 0.38513800000000004
109 155 0.446082
109 156 0.390912
109 286 0.43136
109 158 0.448316
109 159 0.40063699999999997
109 436 0.44917399999999996
109 165 0.402908
109 220 0.43708500000000006
109 300 0.3981
109 302 0.401858
109 303 0.45858699999999997
109 173 0.41537399999999997
109 309 0.398953
109 445 0.39017199999999996
109 451 0.467588
109 317 0.46433199999999997
109 80 0.483965
109 183 0.426051
109 376 0.401287
109 320 0.391667
109 496 0.425371
109 385 0.479538
109 414 0.40660599999999997
109 461 0.38434
109 140 0.40479
109 473 0.40931999999999996
109 195 0.391953
109 467 0.398937
109 429 0.42927
109 204 0.48285100000000003
109 203 0.389811
109 71 0.47016499999999994
109 343 0.42641999999999997
109 477 0.395488
109 478 0.465577
109 273 0.386408
109 208 0.41797399999999996
109 345 0.38406799999999996
109 347 0.40213899999999997
109 395 0.470175
109 351 0.39908000000000005
109 261 0.39453299999999997
109 356 0.432137
109 515 0.384469
109 217 0.386471
109 218 0.403509
109 222 0.449723
109 475 0.38421700000000003
109 308 0.386825
109 78 0.387544
109 493 0.41106099999999995
109 325 0.44335399999999997
109 410 0.391237
109 340 0.410992
109 369 0.46287399999999995
109 415 0.410042
109 384 0.400602
109 373 0.433204
109 236 0.396517
109 128 0.448284
109 45 0.39295399999999997
109 277 0.38568
109 239 0.401331
109 237 0.38911
109 112 0.41931
109 278 0.43567799999999995
109 247 0.406785
109 249 0.406888
109 250 0.413692
109 296 0.402001
109 214 0.387763
109 382 0.394394
109 117 0.43910200000000005
109 520 0.390838
109 122 0.399048
109 517 0.43733
109 167 0.394185
110 169 0.384355
110 277 0.385334
110 131 0.388198
111 384 0.398471
112 195 0.386982
112 131 0.39881
112 179 0.41264300000000004
112 345 0.408469
112 71 0.42473599999999995
112 334 0.401575
112 238 0.47358999999999996
112 356 0.43379300000000004
112 217 0.403358
112 222 0.43981800000000004
112 359 0.42614799999999997
112 492 0.406088
112 369 0.4469
112 384 0.385689
112 303 0.393756
112 128 0.38405900000000004
112 45 0.388394
112 239 0.416284
112 509 0.395624
112 517 0.38472
112 312 0.406427
112 246 0.385823
112 451 0.43008599999999997
112 249 0.3984
112 317 0.41000600000000004
112 395 0.426383
112 80 0.454326
112 455 0.39550799999999997
112 117 0.39058899999999996
112 385 0.428569
112 327 0.39625
112 393 0.388637
472 80 0.403708
472 407 0.40081999999999995
113 466 0.422304
113 340 0.42282299999999995
113 303 0.403154
113 415 0.42017899999999997
113 393 0.410501
114 212 0.410596
115 191 0.415412
115 192 0.406898
115 131 0.40969799999999995
115 466 0.39831700000000003
115 429 0.404733
115 71 0.41295699999999996
115 436 0.44310600000000006
115 345 0.396374
115 403 0.41259300000000004
115 343 0.43257399999999996
115 272 0.42631899999999995
115 458 0.394462
115 208 0.399239
115 347 0.388572
115 415 0.421329
115 333 0.44985600000000003
115 213 0.413817
115 27 0.422687
115 45 0.440618
115 283 0.39000999999999997
115 218 0.42227299999999995
115 285 0.403111
115 286 0.39100100000000004
115 287 0.39424499999999996
115 78 0.392506
115 158 0.435849
115 482 0.405096
115 325 0.431468
115 340 0.417871
115 423 0.388387
115 369 0.418293
115 230 0.389337
115 220 0.384404
115 477 0.420013
115 359 0.41660699999999995
115 303 0.423466
115 128 0.399727
115 238 0.455045
115 299 0.39431
115 75 0.401542
115 237 0.389252
115 179 0.41256400000000004
115 385 0.450246
115 453 0.390164
115 395 0.42729700000000004
115 80 0.445171
115 117 0.39962800000000004
115 451 0.44522399999999995
115 184 0.39557800000000004
115 122 0.385902
115 327 0.393714
115 393 0.39324499999999996
116 329 0.408583
116 445 0.414274
116 117 0.396927
116 141 0.405468
116 345 0.403049
116 295 0.38686
116 173 0.388382
117 125 0.41037799999999997
117 126 0.410272
117 131 0.4713
117 261 0.418471
117 342 0.421727
117 345 0.44249799999999995
117 461 0.437288
117 141 0.453653
117 408 0.38411999999999996
117 303 0.41846000000000005
117 410 0.410632
117 415 0.439434
117 146 0.43425
117 130 0.42145900000000003
117 148 0.396829
117 128 0.479149
117 392 0.38866300000000004
117 465 0.399233
117 27 0.43157399999999996
117 45 0.413322
117 343 0.399428
117 154 0.394687
117 423 0.441378
117 286 0.414891
117 287 0.392281
117 158 0.450507
117 283 0.42547299999999993
117 436 0.40683600000000003
117 292 0.45662200000000003
117 494 0.385179
117 165 0.415761
117 271 0.407913
117 222 0.49752399999999997
117 429 0.398833
117 466 0.39391
117 169 0.39068600000000003
117 302 0.429399
117 228 0.450064
117 173 0.406843
117 174 0.425436
117 299 0.398276
117 177 0.409398
117 178 0.423422
117 311 0.40269499999999997
117 312 0.39203000000000005
117 75 0.393588
117 179 0.40888800000000003
117 315 0.386779
117 317 0.471947
117 80 0.524705
117 257 0.414475
117 184 0.394104
117 401 0.426029
117 385 0.45001499999999994
117 327 0.45298900000000003
117 328 0.42300299999999996
117 192 0.41980100000000004
117 140 0.404571
117 139 0.39905300000000005
117 195 0.4383
117 314 0.38982
117 71 0.44834700000000005
117 320 0.400778
117 325 0.455588
117 202 0.406482
117 473 0.462678
117 204 0.43563599999999997
117 344 0.427809
117 477 0.45121700000000003
117 478 0.403053
117 522 0.412117
117 453 0.423749
117 208 0.421335
117 347 0.409353
117 349 0.4033
117 351 0.385318
117 509 0.41953
117 213 0.48688100000000006
117 492 0.41283400000000003
117 356 0.519464
117 395 0.42924700000000005
117 217 0.391998
117 218 0.400803
117 220 0.41643900000000006
117 359 0.444392
117 305 0.42464700000000005
117 308 0.42994799999999994
117 78 0.44697
117 414 0.42205
117 340 0.40189600000000003
117 515 0.42544799999999994
117 369 0.49076099999999995
117 384 0.385248
117 372 0.420285
117 413 0.395475
117 236 0.409609
117 238 0.5293869999999999
117 507 0.395485
117 239 0.392741
117 443 0.38574200000000003
117 450 0.388169
117 451 0.5177609999999999
117 246 0.414738
117 383 0.396875
117 249 0.44375299999999995
117 250 0.392133
117 296 0.407639
117 214 0.418634
117 382 0.39458699999999997
117 470 0.4031
117 120 0.427091
117 460 0.43478100000000003
117 520 0.42903800000000003
117 122 0.393343
117 517 0.40771799999999997
117 393 0.413311
118 290 0.40178
118 146 0.384755
118 126 0.411684
118 119 0.438903
118 214 0.385712
118 479 0.396895
118 358 0.385996
118 228 0.392312
118 327 0.387521
279 160 0.389054
279 473 0.391016
279 349 0.400921
279 285 0.39975700000000003
279 493 0.389459
279 393 0.398007
120 239 0.39566100000000004
120 451 0.406871
120 356 0.424861
120 369 0.426282
120 80 0.41635
120 477 0.385338
120 128 0.417379
120 238 0.39794
120 517 0.38611799999999996
121 322 0.409578
121 343 0.389733
121 311 0.398563
121 393 0.407802
122 126 0.466087
122 127 0.419968
122 130 0.408742
122 131 0.387341
122 429 0.410703
122 473 0.42738999999999994
122 71 0.429066
122 478 0.41512299999999996
122 352 0.383938
122 415 0.41231599999999996
122 119 0.395762
122 392 0.45980299999999996
122 439 0.388902
122 213 0.40037399999999995
122 283 0.388235
122 222 0.395971
122 158 0.445086
122 320 0.386144
122 364 0.405947
122 498 0.388563
122 227 0.42095
122 94 0.394608
122 369 0.41152799999999995
122 165 0.405957
122 303 0.386182
122 238 0.463996
122 299 0.386177
122 237 0.391945
122 246 0.46030600000000005
122 451 0.399437
122 249 0.408104
122 250 0.384548
122 453 0.432465
122 80 0.41141400000000006
122 385 0.413121
122 327 0.405344
122 393 0.41402799999999995
123 126 0.435276
123 364 0.383876
123 386 0.386441
123 498 0.400631
123 284 0.389986
123 501 0.38805500000000004
123 479 0.40055999999999997
123 182 0.412185
373 228 0.390948
125 385 0.387773
125 252 0.411925
125 478 0.38416999999999996
125 451 0.400444
125 369 0.387318
125 249 0.39577199999999996
125 238 0.385419
125 356 0.396567
125 473 0.404622
125 401 0.38513400000000003
125 272 0.395515
125 141 0.393429
125 78 0.393284
125 228 0.40089600000000003
125 393 0.404725
126 127 0.417588
126 462 0.408789
126 71 0.424112
126 241 0.43199099999999996
126 403 0.40472800000000003
126 405 0.449737
126 478 0.432997
126 479 0.420993
126 208 0.417767
126 146 0.440039
126 284 0.508688
126 415 0.408935
126 119 0.520623
126 392 0.535721
126 352 0.49140100000000003
126 420 0.388549
126 151 0.412602
126 227 0.46592
126 222 0.40775100000000003
126 327 0.493361
126 158 0.455171
126 473 0.497079
126 290 0.452456
126 364 0.56677
126 498 0.490167
126 435 0.41077600000000003
126 94 0.39060300000000003
126 165 0.42769399999999996
126 271 0.41151000000000004
126 425 0.38632
126 246 0.40468699999999996
126 124 0.407492
126 437 0.436097
126 359 0.45654700000000004
126 236 0.399717
126 228 0.39408000000000004
126 238 0.43872
126 394 0.40232199999999996
126 299 0.49290900000000004
126 242 0.39179400000000003
126 447 0.395961
126 245 0.39753499999999997
126 312 0.41855
126 178 0.403584
126 451 0.434975
126 249 0.44304099999999996
126 385 0.396403
126 453 0.43838599999999994
126 80 0.406923
126 515 0.38656399999999996
126 186 0.413763
126 202 0.38860300000000003
126 401 0.410817
126 167 0.425432
127 299 0.391007
127 352 0.42193100000000006
127 227 0.424795
127 392 0.418363
127 284 0.40176100000000003
127 521 0.38659499999999997
127 453 0.400834
127 119 0.414112
127 393 0.40479699999999996
129 119 0.388757
130 131 0.394377
130 196 0.401398
130 340 0.413811
130 473 0.405125
130 406 0.39476700000000003
130 347 0.39132
130 141 0.38395300000000004
130 345 0.403623
130 478 0.425592
130 415 0.408088
130 351 0.395212
130 149 0.42168500000000003
130 465 0.40887399999999996
130 356 0.38574400000000003
130 515 0.390829
130 217 0.406033
130 220 0.41278100000000006
130 286 0.395029
130 158 0.44921700000000003
130 104 0.39417199999999997
130 94 0.385346
130 165 0.386254
130 466 0.424976
130 128 0.385914
130 238 0.390878
130 504 0.406984
130 249 0.384179
130 250 0.42403599999999997
130 453 0.403444
130 395 0.394723
130 80 0.389148
130 183 0.403363
130 385 0.42358999999999997
130 517 0.393353
130 393 0.41299300000000005
131 257 0.425699
131 258 0.440254
131 259 0.434192
131 475 0.431505
131 261 0.443193
131 266 0.43905
131 272 0.40466399999999997
131 273 0.41729799999999995
131 277 0.490188
131 278 0.45845699999999995
131 27 0.478546
131 282 0.41338100000000005
131 155 0.453379
131 285 0.414616
131 286 0.43667
131 287 0.49329700000000004
131 288 0.41535
131 291 0.410083
131 294 0.41167600000000004
131 221 0.405851
131 300 0.44728199999999996
131 302 0.40368000000000004
131 303 0.46109700000000003
131 309 0.38995
131 299 0.393741
131 323 0.435562
131 314 0.40029000000000003
131 315 0.394945
131 361 0.42526400000000003
131 317 0.540007
131 55 0.406586
131 376 0.43412700000000004
131 325 0.5199779999999999
131 326 0.44862799999999997
131 327 0.391462
131 298 0.44309799999999994
131 331 0.396744
131 334 0.423364
131 451 0.503448
131 429 0.51322
131 335 0.443799
131 336 0.388393
131 341 0.387428
131 343 0.43507700000000005
131 345 0.466372
131 347 0.508116
131 350 0.406382
131 351 0.421231
131 377 0.479696
131 354 0.45097299999999996
131 355 0.390372
131 356 0.448909
131 222 0.455813
131 359 0.45896000000000003
131 369 0.504355
131 372 0.42113900000000004
131 45 0.481659
131 237 0.417024
131 415 0.45501099999999994
131 383 0.443934
131 385 0.514054
131 194 0.412695
131 393 0.398174
131 333 0.396034
131 342 0.411691
131 71 0.527155
131 134 0.426842
131 135 0.400459
131 461 0.42944499999999997
131 403 0.46776999999999996
131 406 0.411653
131 407 0.46482399999999996
131 148 0.48171400000000003
131 468 0.409127
131 154 0.393435
131 95 0.398022
131 424 0.44898299999999997
131 156 0.388982
131 427 0.386394
131 158 0.490088
131 436 0.448971
131 423 0.457283
131 94 0.436011
131 466 0.46828100000000006
131 443 0.387933
131 171 0.427696
131 172 0.449233
131 173 0.454772
131 175 0.389425
131 448 0.385633
131 75 0.48246999999999995
131 179 0.44861
131 80 0.547226
131 183 0.43031899999999995
131 185 0.38660300000000003
131 460 0.42036899999999994
131 169 0.48335200000000006
131 192 0.44247600000000004
131 473 0.414815
131 195 0.407348
131 465 0.42526
131 196 0.41116499999999995
131 470 0.402696
131 197 0.400727
131 201 0.400145
131 471 0.41574700000000003
131 203 0.38767399999999996
131 204 0.45094799999999996
131 477 0.49103900000000006
131 478 0.47769700000000004
131 208 0.42816499999999996
131 395 0.510721
131 213 0.473029
131 254 0.41090600000000005
131 217 0.48796999999999996
131 218 0.5131439999999999
131 220 0.509216
131 305 0.5007590000000001
131 78 0.401762
131 493 0.440803
131 320 0.437907
131 496 0.432363
131 340 0.48462700000000003
131 226 0.393536
131 507 0.398512
131 384 0.47943800000000003
131 236 0.40820100000000004
131 128 0.492242
131 238 0.48713900000000004
131 515 0.46426000000000006
131 508 0.43801899999999994
131 510 0.40481500000000004
131 244 0.384291
131 245 0.38450300000000004
131 249 0.43121400000000004
131 250 0.484005
131 251 0.44454799999999994
131 296 0.440255
131 382 0.43026099999999995
131 522 0.391903
131 521 0.389207
131 517 0.429321
281 192 0.41113900000000003
281 415 0.419128
281 245 0.395502
281 221 0.385623
281 466 0.407848
281 359 0.386434
281 340 0.406323
281 71 0.434591
281 347 0.409929
281 303 0.40665
281 458 0.394204
281 288 0.387721
133 143 0.430148
133 370 0.41821099999999994
304 206 0.422579
304 310 0.420624
304 370 0.38852800000000004
135 466 0.393594
135 288 0.415872
135 496 0.402351
135 192 0.417142
135 424 0.42482600000000004
135 359 0.42013500000000004
135 342 0.400035
135 316 0.38422
135 80 0.386416
135 340 0.39501
135 465 0.388378
135 71 0.41905699999999996
135 347 0.42921400000000004
135 305 0.395547
135 250 0.413157
135 478 0.39610300000000004
135 287 0.385631
135 515 0.397828
310 206 0.690645
310 370 0.43180799999999997
137 259 0.38461100000000004
137 355 0.416351
137 179 0.384258
137 384 0.412883
137 383 0.404587
137 266 0.391335
137 152 0.41208500000000003
137 80 0.397047
137 341 0.398602
137 169 0.406617
137 172 0.408183
27 333 0.395899
27 213 0.403363
27 436 0.43178500000000003
27 345 0.412832
27 277 0.45166999999999996
27 415 0.39791
27 45 0.408545
27 282 0.42443800000000004
27 154 0.39306399999999997
27 424 0.398892
27 285 0.412659
27 286 0.41063
27 287 0.406823
27 158 0.39884000000000003
27 156 0.38611799999999996
27 260 0.388453
27 222 0.404451
27 300 0.42881899999999995
27 466 0.438146
27 169 0.41913100000000003
27 303 0.455613
27 172 0.416433
27 174 0.394927
27 382 0.401364
27 75 0.406613
27 311 0.39309299999999997
27 179 0.409617
27 317 0.46009700000000003
27 80 0.48018999999999995
27 183 0.405043
27 320 0.386238
27 385 0.45335699999999995
27 246 0.386321
27 192 0.44346199999999997
27 451 0.46238599999999996
27 429 0.397181
27 468 0.395253
27 204 0.42210699999999995
27 71 0.44228999999999996
27 343 0.407209
27 477 0.41498500000000005
27 208 0.387652
27 407 0.393733
27 347 0.409915
27 296 0.39626100000000003
27 355 0.395895
27 356 0.41136300000000003
27 515 0.429296
27 218 0.441459
27 220 0.418779
27 359 0.426426
27 461 0.389489
27 325 0.414505
27 340 0.464157
27 224 0.401188
27 369 0.43744399999999994
27 384 0.397706
27 372 0.41700299999999996
27 128 0.42784300000000003
27 238 0.441759
27 239 0.424548
27 509 0.405855
27 383 0.405339
27 395 0.40726599999999996
27 339 0.42178000000000004
27 517 0.42878599999999994
139 273 0.4097
139 263 0.386633
139 165 0.391639
139 124 0.398352
139 473 0.428383
139 71 0.397458
139 303 0.384845
139 478 0.38858000000000004
139 344 0.399798
139 509 0.386725
139 415 0.41343199999999997
139 245 0.384862
139 392 0.430453
139 246 0.404041
139 249 0.400935
139 238 0.391788
139 453 0.43060299999999996
139 515 0.389611
139 359 0.401088
139 393 0.411522
462 364 0.392282
462 498 0.39719099999999996
462 162 0.41400600000000004
462 284 0.485206
462 398 0.393208
462 136 0.39684200000000003
462 124 0.404037
462 9 0.392731
462 299 0.38513600000000003
462 352 0.482993
462 415 0.405686
462 119 0.46259300000000003
462 392 0.395568
462 478 0.422491
462 521 0.422009
462 216 0.405735
462 359 0.387081
462 227 0.413763
141 214 0.385817
141 473 0.419079
141 272 0.455158
141 478 0.413016
141 345 0.383887
141 414 0.40686700000000003
141 382 0.390901
141 522 0.409829
141 421 0.386592
141 356 0.437713
141 292 0.432938
141 78 0.397442
141 445 0.411966
141 329 0.43868199999999996
141 175 0.404285
141 295 0.394669
141 369 0.405043
141 230 0.383878
141 165 0.391252
141 302 0.39293
141 228 0.441011
141 128 0.399855
141 238 0.40982799999999997
141 271 0.407464
141 157 0.43150600000000006
141 450 0.406332
141 451 0.45338900000000004
141 296 0.397555
141 253 0.388135
141 520 0.398413
141 385 0.404068
141 327 0.391985
141 393 0.432284
144 119 0.405932
144 151 0.383857
145 220 0.394849
145 395 0.39526700000000003
145 357 0.386588
145 493 0.389606
146 394 0.385361
146 473 0.398403
146 292 0.387889
146 195 0.390067
146 451 0.385359
146 246 0.388268
146 213 0.390705
146 80 0.393836
146 222 0.397572
146 202 0.393849
146 128 0.389507
146 238 0.42352399999999996
146 327 0.416058
147 522 0.38863400000000003
148 213 0.397427
148 429 0.42231899999999994
148 71 0.419808
148 477 0.410542
148 496 0.413631
148 403 0.40319
148 347 0.436199
148 344 0.386194
148 345 0.390638
148 478 0.420645
148 273 0.421504
148 395 0.429568
148 351 0.38968400000000003
148 261 0.389167
148 217 0.402237
148 220 0.432805
148 359 0.415448
148 305 0.425688
148 78 0.38769699999999996
148 158 0.474287
148 325 0.417231
148 94 0.391935
148 465 0.43418599999999996
148 302 0.38728
148 415 0.46128
148 287 0.42191899999999993
148 508 0.396518
148 323 0.395617
148 185 0.38543
148 278 0.387305
148 451 0.396262
148 249 0.389507
148 250 0.4112
148 296 0.398161
148 80 0.42801000000000006
148 320 0.431758
148 385 0.458541
148 393 0.392635
149 395 0.394113
149 504 0.397948
149 347 0.386316
149 393 0.40852
149 415 0.425893
150 381 0.39468600000000004
150 264 0.386437
468 385 0.397617
468 340 0.43284700000000004
468 286 0.396808
468 344 0.388397
468 429 0.405058
468 424 0.395783
468 398 0.392075
468 71 0.43795500000000004
468 165 0.39965500000000004
468 202 0.394432
468 158 0.405661
468 403 0.403499
468 347 0.38754
468 273 0.408072
468 345 0.393381
468 478 0.412731
468 45 0.385423
468 471 0.403929
468 299 0.405082
468 415 0.453355
468 237 0.395022
468 392 0.407524
468 420 0.38421
468 238 0.417667
468 80 0.385425
468 477 0.386932
468 458 0.394723
468 351 0.411724
468 359 0.43929799999999997
468 184 0.39485
468 395 0.407074
468 288 0.424137
468 246 0.393059
151 498 0.410787
151 435 0.390592
151 119 0.446585
151 241 0.42642700000000006
151 170 0.38803699999999997
151 212 0.396435
152 80 0.40971899999999994
152 291 0.40273400000000004
152 383 0.391275
152 128 0.391969
152 325 0.39901
426 195 0.410767
426 450 0.39776500000000004
426 369 0.39559099999999997
426 327 0.389362
426 238 0.401845
154 340 0.405023
154 451 0.387178
154 277 0.388946
154 493 0.390198
154 80 0.41170200000000007
154 395 0.390847
154 477 0.386703
154 347 0.390243
154 460 0.42307799999999995
154 128 0.447377
154 238 0.400758
154 325 0.386946
95 340 0.413351
95 369 0.385497
95 384 0.420889
95 403 0.41080900000000004
95 71 0.416267
95 299 0.389185
95 351 0.396057
95 179 0.408285
95 250 0.40532199999999996
95 395 0.41220100000000004
95 80 0.435354
95 515 0.420346
95 183 0.388069
95 451 0.384344
95 424 0.40229499999999996
95 222 0.388077
95 359 0.441562
95 385 0.43050600000000006
95 325 0.3874
157 295 0.40836300000000003
157 167 0.396837
157 429 0.408623
157 451 0.407906
157 238 0.403283
157 522 0.391463
157 165 0.396414
158 342 0.396593
158 345 0.41517
158 403 0.5014109999999999
158 347 0.48721899999999996
158 273 0.461197
158 171 0.392054
158 195 0.39679200000000003
158 119 0.395903
158 392 0.391885
158 333 0.39997699999999997
158 420 0.39300100000000004
158 45 0.38760500000000003
158 155 0.401595
158 424 0.41372299999999995
158 285 0.38444
158 286 0.462222
158 287 0.445223
158 288 0.39598
158 521 0.44342700000000007
158 496 0.440238
158 436 0.387194
158 419 0.391969
158 325 0.469282
158 294 0.39246
158 94 0.454254
158 438 0.42716800000000005
158 165 0.44547600000000004
158 271 0.386304
158 222 0.416645
158 167 0.390074
158 466 0.44579399999999997
158 302 0.420954
158 303 0.422629
158 415 0.501228
158 173 0.385237
158 174 0.384351
158 299 0.45393999999999995
158 448 0.390304
158 323 0.397046
158 179 0.418695
158 317 0.391858
158 80 0.49524300000000004
158 183 0.44588999999999995
158 361 0.43814899999999996
158 185 0.42528599999999994
158 471 0.387027
158 376 0.440762
158 320 0.44650500000000004
158 401 0.401097
158 326 0.392652
158 327 0.393228
158 246 0.387446
158 192 0.400375
158 196 0.39037
158 451 0.457929
158 429 0.46549700000000005
158 71 0.50567
158 465 0.43213599999999996
158 364 0.385085
158 508 0.425217
158 258 0.395757
158 473 0.413641
158 344 0.390818
158 477 0.438478
158 478 0.513783
158 453 0.38512199999999996
158 208 0.5359619999999999
158 352 0.38629600000000003
158 395 0.507074
158 351 0.45787799999999995
158 377 0.393041
158 213 0.450126
158 354 0.41921400000000003
158 356 0.39552800000000005
158 217 0.45855200000000007
158 218 0.38859299999999997
158 220 0.439666
158 359 0.450613
158 78 0.41391700000000003
158 340 0.446445
158 227 0.41893199999999997
158 369 0.400266
158 385 0.5123770000000001
158 384 0.41637399999999997
158 372 0.384454
158 124 0.38442
158 237 0.405453
158 128 0.411441
158 238 0.440827
158 458 0.40234699999999995
158 242 0.39357800000000004
158 447 0.398764
158 245 0.417958
158 278 0.450479
158 249 0.449151
158 250 0.464987
158 486 0.392497
158 485 0.421228
158 515 0.430717
158 417 0.395982
158 393 0.401861
160 515 0.41025600000000007
75 258 0.426158
75 259 0.387336
75 383 0.387085
75 429 0.401872
75 197 0.38755500000000004
75 436 0.41372600000000004
75 345 0.404211
75 340 0.441242
75 403 0.386513
75 71 0.41995
75 343 0.41002299999999997
75 335 0.38404699999999997
75 395 0.39311199999999996
75 423 0.407991
75 333 0.42040900000000003
75 213 0.411696
75 238 0.400353
75 477 0.455009
75 218 0.44623100000000004
75 220 0.42333999999999994
75 287 0.397689
75 461 0.406252
75 325 0.437895
75 291 0.38976900000000003
75 377 0.407177
75 221 0.398843
75 94 0.385847
75 369 0.40775900000000004
75 470 0.389367
75 466 0.398826
75 169 0.41046000000000005
75 317 0.402174
75 303 0.392235
75 128 0.434093
75 45 0.412983
75 323 0.399281
75 451 0.401305
75 314 0.384425
75 385 0.389061
75 251 0.398704
75 80 0.443967
75 326 0.388135
75 460 0.41502700000000003
161 175 0.43185100000000004
161 401 0.406933
161 119 0.398452
161 369 0.390069
161 229 0.43256700000000003
162 352 0.41739899999999996
163 465 0.396854
164 369 0.388239
165 140 0.39329400000000003
165 473 0.42087299999999994
165 429 0.408521
165 71 0.449571
165 478 0.476447
165 228 0.38748699999999997
165 208 0.404859
165 345 0.395999
165 352 0.38599
165 503 0.390356
165 415 0.44813000000000003
165 119 0.437359
165 392 0.389007
165 458 0.391947
165 420 0.391897
165 517 0.41139499999999996
165 217 0.402304
165 284 0.42198199999999997
165 439 0.387833
165 286 0.406118
165 496 0.393461
165 433 0.462458
165 344 0.413785
165 227 0.385477
165 424 0.423472
165 465 0.384391
165 124 0.415605
165 359 0.388081
165 302 0.38850300000000004
165 303 0.43987299999999996
165 464 0.39497600000000005
165 238 0.39489
165 174 0.39061399999999996
165 299 0.414914
165 504 0.400235
165 245 0.412078
165 312 0.389727
165 246 0.43107
165 249 0.42057
165 385 0.39112199999999997
165 395 0.405979
165 183 0.397516
165 451 0.408448
165 393 0.414372
165 414 0.41656899999999997
165 167 0.4337
166 313 0.415574
167 364 0.38813000000000003
167 249 0.416851
167 303 0.404931
167 429 0.41225100000000003
167 71 0.445438
167 299 0.395995
167 124 0.404219
167 473 0.412893
167 273 0.388265
167 478 0.43816000000000005
167 238 0.398978
167 352 0.391499
167 433 0.39884899999999995
167 119 0.40327399999999997
167 312 0.389752
167 415 0.419782
167 420 0.426137
167 467 0.458708
167 245 0.460697
167 385 0.38860500000000003
167 80 0.384058
167 515 0.394808
167 183 0.39367399999999997
167 451 0.402565
167 359 0.414268
167 392 0.458236
167 320 0.386036
169 258 0.394202
169 383 0.47317600000000004
169 343 0.406431
169 436 0.44599099999999997
169 336 0.396415
169 339 0.43071000000000004
169 407 0.420279
169 192 0.47257200000000005
169 71 0.396511
169 204 0.39965900000000004
169 340 0.43237
169 207 0.398281
169 347 0.386417
169 277 0.45064499999999996
169 238 0.410131
169 355 0.44529799999999997
169 282 0.46441499999999997
169 515 0.40621
169 477 0.435659
169 218 0.413941
169 285 0.39805
169 286 0.38510700000000003
169 305 0.419347
169 431 0.38810500000000003
169 325 0.41908100000000004
169 291 0.418746
169 377 0.40131700000000003
169 221 0.39563400000000004
169 369 0.425554
169 507 0.387651
169 259 0.416646
169 220 0.406839
169 423 0.403982
169 172 0.40228400000000003
169 128 0.460929
169 45 0.447797
169 451 0.411137
169 179 0.40121399999999996
169 317 0.422464
169 395 0.38759
169 80 0.454194
169 517 0.419178
170 498 0.384972
170 284 0.39724899999999996
170 479 0.401495
171 385 0.401099
171 515 0.404395
171 466 0.41180200000000006
171 94 0.392784
171 369 0.395622
171 250 0.408092
171 80 0.407463
171 340 0.406283
171 217 0.395025
171 71 0.387234
171 287 0.386689
171 325 0.399118
172 451 0.388354
172 436 0.390162
172 369 0.403469
172 303 0.390032
172 477 0.391863
172 287 0.390921
172 204 0.390507
172 277 0.396573
172 179 0.386828
172 80 0.41168299999999997
172 238 0.398049
172 317 0.442292
172 355 0.42423299999999997
172 356 0.39419099999999996
172 155 0.388671
172 305 0.416706
172 325 0.392365
173 385 0.391673
173 302 0.394919
173 429 0.422967
173 229 0.394447
173 369 0.40525900000000004
173 473 0.40508299999999997
173 71 0.407489
173 470 0.389971
173 272 0.399269
173 128 0.393822
173 238 0.452676
173 415 0.42277200000000004
173 345 0.406353
173 208 0.393784
173 478 0.413217
173 451 0.397974
173 250 0.400926
173 317 0.387034
173 80 0.392453
173 395 0.400092
173 218 0.389477
173 376 0.42442299999999994
173 325 0.391669
173 401 0.390234
173 522 0.402486
173 217 0.415379
174 140 0.41418699999999997
174 414 0.410825
174 71 0.409456
174 369 0.41313500000000003
174 303 0.402567
174 228 0.44304099999999996
174 478 0.390775
174 238 0.426116
174 239 0.41037700000000005
174 345 0.430778
174 415 0.41402700000000003
174 451 0.43297700000000006
174 356 0.406142
174 385 0.390069
174 453 0.387646
174 80 0.41712
174 474 0.38848
174 292 0.409024
174 222 0.409034
174 359 0.415916
174 393 0.393379
175 295 0.434356
175 229 0.43358599999999997
175 369 0.388804
175 504 0.419901
175 473 0.44970699999999997
175 345 0.442093
175 478 0.388513
175 238 0.417965
175 394 0.398415
175 445 0.395257
175 413 0.38440599999999997
175 119 0.415025
175 450 0.39755300000000005
175 451 0.406145
175 315 0.39918000000000003
175 395 0.388778
175 292 0.411096
175 522 0.40491900000000003
175 393 0.441296
177 80 0.397719
177 520 0.413787
177 451 0.394953
177 222 0.405304
177 55 0.396158
177 128 0.385246
177 356 0.407572
177 369 0.402515
178 385 0.388675
178 80 0.399433
178 356 0.390873
178 249 0.416811
178 283 0.386229
348 101 0.398552
348 192 0.395883
348 340 0.397269
348 250 0.40577199999999997
179 258 0.40427399999999997
179 466 0.44406999999999996
179 333 0.444137
179 429 0.410005
179 342 0.42898400000000003
179 305 0.394045
179 192 0.42010699999999995
179 71 0.464055
179 343 0.386207
179 347 0.41650699999999996
179 277 0.394541
179 392 0.392778
179 477 0.44305200000000006
179 238 0.41640600000000005
179 395 0.415308
179 222 0.423721
179 286 0.42539899999999997
179 287 0.41323999999999994
179 340 0.404594
179 325 0.45435200000000003
179 227 0.393687
179 436 0.43099
179 423 0.401159
179 369 0.419595
179 415 0.388944
179 384 0.41971800000000004
179 300 0.385434
179 359 0.432457
179 128 0.419897
179 45 0.39424000000000003
179 515 0.44888199999999995
179 430 0.389709
179 510 0.39382
179 323 0.41575200000000007
179 237 0.386297
179 246 0.398264
179 383 0.391547
179 249 0.39878
179 250 0.388293
179 317 0.444617
179 296 0.386862
179 80 0.482174
179 183 0.39042899999999997
179 245 0.387258
179 320 0.456532
179 385 0.52461
179 517 0.403042
179 451 0.44163199999999997
180 80 0.38809499999999997
181 229 0.39414899999999997
182 206 0.388027
182 501 0.42781800000000003
182 337 0.402989
183 192 0.394441
183 196 0.388024
183 420 0.390886
183 429 0.410421
183 340 0.430673
183 403 0.402038
183 71 0.425792
183 406 0.386292
183 347 0.42843000000000003
183 273 0.419386
183 478 0.42486
183 415 0.403377
183 351 0.418225
183 217 0.391729
183 218 0.395617
183 424 0.404841
183 220 0.421432
183 286 0.393133
183 287 0.39060900000000004
183 427 0.387759
183 288 0.39513400000000004
183 325 0.38764499999999996
183 104 0.41879799999999995
183 155 0.432383
183 224 0.39613899999999996
183 94 0.42879700000000004
183 384 0.409412
183 466 0.410076
183 303 0.3873
183 475 0.387725
183 249 0.420896
183 250 0.397495
183 80 0.428921
183 515 0.41735200000000006
183 320 0.405972
183 385 0.42362299999999997
185 94 0.397088
185 417 0.399498
185 398 0.38504499999999997
185 249 0.387339
185 508 0.384456
185 465 0.41113900000000003
185 217 0.39122199999999996
185 403 0.429411
185 71 0.440746
185 359 0.417153
185 287 0.38477100000000003
185 478 0.3975
185 273 0.402498
185 521 0.409025
186 364 0.415274
186 498 0.429493
186 435 0.44804399999999994
186 284 0.40268400000000004
186 306 0.401267
187 362 0.403656
188 58 0.402988
188 442 0.388389
188 119 0.44305200000000006
188 284 0.39963899999999997
190 192 0.39126700000000003
191 339 0.393364
191 466 0.405491
191 192 0.38962399999999997
191 343 0.40031
191 245 0.390027
191 333 0.405737
191 507 0.39372399999999996
192 259 0.423559
192 266 0.433666
192 403 0.396312
192 406 0.40877199999999997
192 273 0.424543
192 288 0.45801000000000003
192 410 0.40429699999999996
192 277 0.477286
192 415 0.401566
192 142 0.390204
192 282 0.41200600000000004
192 424 0.42253900000000005
192 285 0.431379
192 286 0.429845
192 287 0.484598
192 436 0.44457700000000006
192 221 0.38960300000000003
192 466 0.448428
192 303 0.43593699999999996
192 316 0.396652
192 317 0.41528100000000007
192 80 0.48868
192 320 0.40102899999999997
192 325 0.42035200000000006
192 385 0.43988999999999995
192 451 0.390775
192 429 0.397773
192 197 0.391664
192 104 0.41025
192 420 0.38932
192 71 0.4511
192 343 0.385646
192 344 0.41388
192 477 0.45170600000000005
192 431 0.452825
192 207 0.397492
192 407 0.388492
192 347 0.48915200000000003
192 265 0.432854
192 351 0.43547299999999994
192 213 0.391592
192 354 0.41941300000000004
192 355 0.39816799999999997
192 357 0.396032
192 260 0.39605
192 220 0.43637
192 359 0.43964899999999996
192 305 0.420487
192 340 0.509911
192 507 0.454355
192 101 0.43357700000000005
192 384 0.44999700000000004
192 372 0.450155
192 128 0.407048
192 238 0.39019699999999996
192 515 0.45506899999999995
192 245 0.394164
192 383 0.416729
192 249 0.393884
192 395 0.411375
192 254 0.403789
192 460 0.426134
192 517 0.406725
193 295 0.397831
193 119 0.45050200000000007
193 478 0.40983
193 228 0.41709799999999997
473 257 0.411234
473 272 0.388741
473 213 0.39050100000000004
473 303 0.41772
473 415 0.455912
473 119 0.45850100000000005
473 392 0.487018
473 465 0.411495
473 284 0.41552799999999995
473 287 0.389212
473 271 0.428438
473 302 0.43717700000000004
473 228 0.403109
473 445 0.397754
473 299 0.439021
473 401 0.385732
473 450 0.390221
473 451 0.44882299999999997
473 317 0.426346
473 80 0.394228
473 184 0.423885
473 385 0.403252
473 327 0.482709
473 140 0.406746
473 414 0.386035
473 202 0.385631
473 71 0.443025
473 344 0.405696
473 478 0.44873199999999996
473 453 0.44242600000000004
473 352 0.411375
473 349 0.421104
473 261 0.386855
473 356 0.395879
473 358 0.41206899999999996
473 227 0.41474300000000003
473 359 0.443949
473 78 0.394309
473 325 0.40924
473 364 0.421756
473 498 0.4089
473 369 0.402273
473 372 0.394877
473 124 0.40276300000000004
473 236 0.4289
473 128 0.41811499999999996
473 238 0.504391
473 394 0.407057
473 504 0.386391
473 245 0.407933
473 246 0.384691
473 249 0.414239
473 393 0.442431
195 272 0.39366999999999996
195 478 0.40342
195 369 0.443536
195 71 0.389126
195 204 0.39165300000000003
195 55 0.392315
195 128 0.41596000000000005
195 238 0.444024
195 239 0.43186
195 208 0.423548
195 345 0.386859
195 451 0.434758
195 356 0.424212
195 385 0.404756
195 317 0.383996
195 80 0.457438
195 292 0.389625
195 222 0.489487
195 325 0.399123
195 450 0.407841
196 340 0.43609899999999996
196 515 0.399361
196 221 0.392784
196 94 0.41549899999999995
196 385 0.399068
196 429 0.429097
196 384 0.392121
196 465 0.46153
196 300 0.40826399999999996
196 451 0.38555900000000004
196 273 0.384774
196 345 0.386006
196 415 0.42054899999999995
196 303 0.426328
196 326 0.408014
196 277 0.387524
196 382 0.390301
196 351 0.389846
196 478 0.396314
196 521 0.412258
196 250 0.404306
196 395 0.410861
196 466 0.446136
196 357 0.384666
196 217 0.399096
196 155 0.43313100000000004
196 424 0.408688
196 220 0.393624
196 286 0.404373
196 287 0.40913099999999997
196 71 0.43823199999999995
196 325 0.38440100000000005
197 351 0.40639000000000003
197 477 0.40292100000000003
197 213 0.384816
197 287 0.404435
198 215 0.391637
198 119 0.391887
406 224 0.395801
406 429 0.424414
406 384 0.418383
406 340 0.40696
406 71 0.41906800000000005
406 347 0.47281899999999993
406 303 0.398129
406 128 0.400646
406 104 0.41543199999999997
406 415 0.385175
406 395 0.388317
406 390 0.397156
406 383 0.38771500000000003
406 317 0.398687
406 80 0.42175100000000004
406 515 0.390739
406 155 0.414785
406 424 0.406503
406 220 0.44476499999999997
406 431 0.386448
406 385 0.41766099999999995
200 299 0.386441
200 327 0.392982
475 317 0.39042
475 478 0.390511
475 128 0.392944
475 429 0.403479
475 369 0.410645
475 251 0.396338
475 176 0.394285
475 515 0.407821
475 372 0.385852
475 71 0.391758
475 303 0.432963
475 78 0.38543
475 80 0.406543
475 325 0.395363
202 465 0.393367
202 71 0.401902
202 477 0.392692
202 238 0.402725
202 508 0.39481900000000003
202 415 0.416666
202 246 0.38874899999999996
202 249 0.39547899999999997
202 453 0.40321999999999997
202 80 0.397952
202 359 0.424217
202 393 0.40198
202 430 0.39992300000000003
203 415 0.394929
203 369 0.39936
203 249 0.391498
203 385 0.39469299999999996
203 80 0.39882199999999995
203 515 0.387418
203 71 0.41502100000000003
203 238 0.418092
204 423 0.39723200000000003
204 261 0.392826
204 429 0.391884
204 436 0.395464
204 345 0.389191
204 71 0.405649
204 343 0.43707799999999997
204 272 0.408564
204 228 0.384278
204 350 0.391651
204 128 0.49705900000000003
204 213 0.43111700000000003
204 238 0.49941499999999994
204 356 0.436043
204 283 0.398464
204 218 0.407223
204 220 0.393801
204 286 0.384261
204 305 0.391137
204 308 0.38645300000000005
204 78 0.401014
204 470 0.403818
204 325 0.46676999999999996
204 340 0.41558500000000004
204 155 0.41526199999999996
204 369 0.48987299999999995
204 303 0.390746
204 45 0.399729
204 239 0.390723
204 494 0.396244
204 339 0.40810799999999997
204 451 0.44868800000000003
204 382 0.392162
204 383 0.39905999999999997
204 477 0.40281100000000003
204 317 0.46538199999999996
204 395 0.40327399999999997
204 80 0.488519
204 55 0.394275
204 520 0.44810200000000006
204 385 0.40047
204 517 0.393923
205 80 0.406093
461 287 0.391291
461 466 0.386398
461 213 0.38963400000000004
461 436 0.392477
461 369 0.40512
461 325 0.394359
461 508 0.390543
461 342 0.41553199999999996
461 343 0.401868
461 345 0.384716
461 128 0.432196
461 45 0.38454499999999997
461 359 0.383961
461 451 0.39754
461 80 0.46675
461 238 0.447826
461 395 0.407638
461 356 0.410166
461 372 0.421116
461 376 0.394629
461 222 0.44714
461 71 0.400943
461 385 0.384252
461 320 0.385312
206 370 0.424925
207 369 0.385808
207 80 0.41879700000000003
207 71 0.399333
207 343 0.401366
207 303 0.410753
207 345 0.385247
207 128 0.397669
207 340 0.407469
207 515 0.390281
208 504 0.396273
208 429 0.41826199999999997
208 71 0.441671
208 403 0.43087
208 345 0.41968199999999994
208 478 0.46897
208 369 0.412254
208 395 0.45149399999999995
208 119 0.41324099999999997
208 213 0.384185
208 80 0.429464
208 238 0.45538999999999996
208 356 0.395271
208 458 0.38403699999999996
208 227 0.393725
208 222 0.41965
208 286 0.422971
208 78 0.398187
208 320 0.406522
208 496 0.386662
208 424 0.394347
208 229 0.391433
208 359 0.408563
208 302 0.41498
208 303 0.393081
208 128 0.393523
208 299 0.42408900000000005
208 447 0.39148299999999997
208 401 0.393771
208 451 0.44722799999999996
208 415 0.42429700000000004
208 249 0.412124
208 250 0.392998
208 214 0.390295
208 351 0.38457800000000003
208 376 0.42376199999999997
208 325 0.41283100000000006
208 385 0.431395
208 361 0.41157299999999997
209 119 0.396418
209 290 0.40105999999999997
209 295 0.403028
210 364 0.40102
503 352 0.387289
503 119 0.416058
503 478 0.398149
211 349 0.389245
478 398 0.41690299999999997
478 390 0.399472
478 403 0.41621499999999995
478 213 0.398515
478 273 0.41253999999999996
478 345 0.471563
478 415 0.511124
478 417 0.41556400000000004
478 392 0.425846
478 465 0.49380100000000005
478 420 0.418892
478 45 0.391773
478 155 0.40934299999999996
478 284 0.423033
478 286 0.41922600000000004
478 287 0.429171
478 288 0.385036
478 496 0.47159799999999996
478 236 0.393475
478 433 0.386887
478 294 0.40107800000000005
478 295 0.395179
478 94 0.447218
478 271 0.39018200000000003
478 508 0.412869
478 466 0.42711499999999997
478 302 0.390941
478 303 0.457776
478 445 0.39018600000000003
478 299 0.45231000000000005
478 449 0.388275
478 451 0.42025100000000004
478 80 0.424597
478 361 0.448251
478 342 0.416318
478 376 0.406141
478 320 0.42710200000000004
478 401 0.38790399999999997
478 385 0.465941
478 414 0.40401
478 504 0.40604
478 334 0.39076
478 514 0.42555
478 429 0.490396
478 343 0.39270700000000003
478 471 0.389748
478 250 0.49184300000000003
478 347 0.43813199999999997
478 395 0.48138400000000003
478 351 0.441201
478 521 0.436069
478 245 0.43925200000000003
478 217 0.44587299999999996
478 220 0.445299
478 359 0.457255
478 278 0.450117
478 71 0.51973
478 325 0.399311
478 364 0.389492
478 340 0.44925
478 92 0.406039
478 367 0.415914
478 369 0.40265300000000004
478 424 0.46096899999999996
478 384 0.396476
478 124 0.419681
478 505 0.43191
478 352 0.432075
478 242 0.404742
478 464 0.386993
478 128 0.386677
478 238 0.44507399999999997
478 394 0.390389
478 458 0.388237
478 333 0.39305300000000004
478 447 0.384266
478 246 0.387171
478 467 0.459046
478 249 0.435001
478 400 0.38655300000000004
478 486 0.390457
478 416 0.387735
478 515 0.45681499999999997
478 119 0.46772600000000003
478 393 0.446508
418 80 0.38844
418 71 0.408988
418 220 0.385323
418 384 0.391191
261 220 0.389025
261 451 0.390763
261 213 0.385022
261 317 0.405436
261 80 0.412267
261 305 0.389
261 477 0.38695300000000005
261 238 0.43448000000000003
388 498 0.402373
388 435 0.41544
289 352 0.385774
260 340 0.397321
260 277 0.410788
260 383 0.387276
260 339 0.385393
260 303 0.390707
260 477 0.39852600000000005
294 340 0.390701
294 424 0.41781899999999994
294 359 0.414311
294 395 0.38658200000000004
294 465 0.42237700000000006
294 71 0.393361
294 347 0.415166
294 415 0.38979
298 222 0.391304
298 80 0.394598
298 335 0.411376
298 429 0.385031
298 213 0.39960500000000004
298 238 0.388164
221 377 0.39478800000000003
221 343 0.397561
221 466 0.397928
221 384 0.449412
221 429 0.415495
221 71 0.423505
221 477 0.403043
221 128 0.39277399999999996
221 340 0.46958599999999995
221 415 0.400686
221 347 0.385804
221 277 0.408041
221 278 0.41137799999999997
221 250 0.402096
221 395 0.425771
221 80 0.403911
221 220 0.41851400000000005
221 287 0.39911199999999997
221 288 0.384348
320 451 0.387991
320 429 0.403901
320 342 0.385407
320 465 0.39170900000000003
320 403 0.386245
320 347 0.405501
320 273 0.399456
320 477 0.432979
320 351 0.403149
320 213 0.43103800000000003
320 515 0.388034
320 220 0.390948
320 359 0.44846199999999997
320 287 0.386912
320 222 0.388651
320 71 0.456742
320 325 0.425026
320 496 0.400325
320 340 0.396599
320 369 0.40972200000000003
320 384 0.393422
320 372 0.402572
320 128 0.421737
320 238 0.396421
320 427 0.394821
320 415 0.412289
320 249 0.43464899999999995
320 250 0.421558
320 395 0.387081
320 80 0.47945299999999996
320 385 0.48146700000000003
329 272 0.415645
329 228 0.40024099999999996
329 412 0.39414
224 340 0.39321
224 71 0.403292
224 237 0.41440200000000005
224 128 0.41538
225 440 0.454784
226 384 0.401661
226 80 0.403826
226 477 0.41319300000000003
226 155 0.403798
226 429 0.38868
226 266 0.39916
226 369 0.389275
227 94 0.390491
227 364 0.405519
227 465 0.384333
227 124 0.424099
227 403 0.434249
227 71 0.400519
227 299 0.431762
227 352 0.41864700000000005
227 284 0.41506000000000004
227 415 0.423729
227 237 0.3876
227 392 0.439482
227 246 0.39356399999999997
227 119 0.39821100000000004
227 359 0.423547
227 521 0.427879
229 92 0.38795799999999997
229 119 0.43236
229 295 0.407563
229 345 0.397796
229 522 0.3884
230 257 0.387421
230 413 0.388305
230 349 0.400265
230 450 0.403487
230 451 0.41668999999999995
230 470 0.38402800000000004
230 272 0.424045
230 393 0.387662
231 311 0.3853
232 218 0.389491
235 104 0.41067
236 520 0.395071
236 413 0.386846
236 451 0.398811
236 369 0.395219
236 249 0.38860300000000003
236 238 0.41747700000000004
236 292 0.38500100000000004
236 222 0.41965699999999995
236 45 0.38556399999999996
237 385 0.416401
237 395 0.413087
237 515 0.42031
237 429 0.39231900000000003
237 71 0.451342
237 369 0.405482
237 347 0.38700300000000004
237 238 0.39467199999999997
237 250 0.386131
237 128 0.39268200000000003
237 45 0.390244
237 415 0.41955299999999995
237 390 0.396644
237 80 0.42476
237 286 0.435774
301 267 0.394458
55 520 0.4094
55 213 0.38947600000000004
55 369 0.410103
55 80 0.388844
55 296 0.40126100000000003
55 451 0.396638
55 71 0.40984799999999993
55 220 0.384312
55 345 0.399092
55 128 0.385273
55 238 0.406903
55 325 0.40343
239 213 0.39902
239 369 0.46460200000000007
239 509 0.385196
239 303 0.396016
239 345 0.392478
239 128 0.399397
239 238 0.458549
239 413 0.38761
239 356 0.41159399999999996
239 317 0.393844
239 80 0.44208500000000006
239 292 0.412125
239 451 0.408746
239 222 0.40859
239 492 0.406563
240 415 0.385079
242 299 0.406575
242 284 0.388692
243 223 0.407004
244 80 0.408501
244 477 0.42134399999999994
244 515 0.385897
244 466 0.39358899999999997
244 359 0.42947299999999994
244 316 0.391679
244 415 0.38854
244 250 0.41619799999999996
245 429 0.415993
245 466 0.448709
245 71 0.48337700000000006
245 343 0.386185
245 347 0.40216399999999997
245 344 0.398943
245 345 0.392866
245 415 0.45312700000000006
245 351 0.406016
245 392 0.456189
245 333 0.390214
245 424 0.419195
245 285 0.41742799999999997
245 286 0.40676599999999996
245 287 0.432197
245 288 0.405644
245 496 0.39474000000000004
245 340 0.46816899999999995
245 420 0.39474699999999996
245 425 0.395872
245 384 0.414375
245 359 0.46388199999999996
245 303 0.417347
245 128 0.40420700000000004
245 238 0.402832
245 299 0.403289
245 451 0.397154
245 467 0.40495
245 249 0.42021099999999995
245 250 0.39193
245 395 0.384664
245 80 0.419267
245 515 0.419426
245 458 0.39515
245 385 0.403146
245 393 0.40211199999999997
246 71 0.411393
246 344 0.39548
246 415 0.412426
246 392 0.405988
246 333 0.394321
246 439 0.413807
246 359 0.402077
246 369 0.402748
246 222 0.394452
246 303 0.396082
246 238 0.43161400000000005
246 299 0.40431100000000003
246 311 0.396495
246 451 0.384525
246 249 0.446854
246 453 0.43698100000000006
246 80 0.4079
246 441 0.38504299999999997
246 385 0.410371
246 393 0.415609
247 258 0.38451
247 272 0.41607299999999997
247 78 0.424989
247 238 0.42063199999999995
247 369 0.388262
377 258 0.421548
377 340 0.46081099999999997
377 384 0.390829
377 429 0.42403500000000005
377 466 0.409065
377 347 0.392667
377 303 0.402438
377 128 0.39620900000000003
377 45 0.403501
377 317 0.396488
377 277 0.43003100000000005
377 285 0.3868
377 251 0.384843
377 395 0.384549
377 423 0.40777399999999997
377 220 0.40962
377 287 0.390838
377 325 0.431594
249 347 0.409281
249 273 0.412303
249 228 0.408657
249 410 0.384628
249 415 0.428624
249 392 0.436317
249 465 0.404467
249 420 0.393399
249 238 0.423867
249 286 0.385878
249 287 0.41558100000000003
249 222 0.41826800000000003
249 466 0.406435
249 443 0.45085200000000003
249 302 0.41935
249 303 0.384812
249 299 0.438837
249 451 0.408235
249 453 0.44125600000000004
249 80 0.464268
249 376 0.38602
249 325 0.433672
249 385 0.47645
249 327 0.410397
249 403 0.414933
249 342 0.391056
249 344 0.42432700000000007
249 477 0.384795
249 317 0.39832
249 351 0.38756599999999997
249 213 0.39431900000000003
249 356 0.41975200000000007
249 217 0.39909
249 220 0.385633
249 359 0.45935699999999996
249 71 0.45298900000000003
249 496 0.38451399999999997
249 369 0.419901
249 45 0.384701
249 467 0.42228999999999994
249 250 0.403512
249 395 0.41276
249 515 0.45583999999999997
250 514 0.394499
250 347 0.44721400000000006
250 407 0.390744
250 278 0.40581100000000003
250 420 0.389678
250 424 0.451492
250 286 0.420947
250 287 0.42500600000000005
250 427 0.415134
250 428 0.38718400000000003
250 436 0.399285
250 155 0.41634099999999996
250 94 0.441484
250 222 0.392052
250 300 0.393957
250 466 0.41055600000000003
250 303 0.400109
250 323 0.384756
250 345 0.405866
250 288 0.41525
250 317 0.40663299999999997
250 318 0.42075
250 80 0.448388
250 361 0.38389
250 385 0.44970299999999996
250 332 0.387741
250 414 0.38400100000000004
250 451 0.384766
250 429 0.468134
250 342 0.413211
250 496 0.467279
250 343 0.401308
250 477 0.423203
250 351 0.438138
250 521 0.402586
250 213 0.41328400000000004
250 354 0.396338
250 357 0.407481
250 217 0.43623100000000004
250 220 0.45415200000000006
250 359 0.43760200000000005
250 305 0.408016
250 71 0.514328
250 493 0.41607299999999997
250 325 0.411857
250 340 0.435312
250 369 0.417234
250 384 0.441456
250 465 0.47099300000000005
250 128 0.386307
250 238 0.43661099999999997
250 515 0.41936
250 415 0.44463
250 467 0.389112
250 326 0.438453
250 395 0.48077200000000003
250 254 0.404007
251 258 0.395271
251 213 0.40792399999999995
251 429 0.41131899999999993
251 71 0.428005
251 369 0.393513
251 508 0.390246
251 466 0.39369299999999996
251 470 0.38408200000000003
251 303 0.429633
251 345 0.391572
251 451 0.393715
251 317 0.406237
251 287 0.398498
251 326 0.40625700000000003
251 460 0.406622
296 496 0.386262
296 436 0.43199799999999994
296 272 0.41228400000000004
296 466 0.398557
296 430 0.384011
296 342 0.397275
296 369 0.415783
296 343 0.393406
296 345 0.400895
296 238 0.40396
296 415 0.40389200000000003
296 522 0.391714
296 37 0.394888
296 349 0.394257
296 451 0.387703
296 382 0.393096
296 356 0.440755
296 80 0.395977
296 393 0.398131
296 71 0.42144499999999996
296 385 0.400447
296 517 0.396275
296 325 0.397271
253 80 0.392301
254 384 0.39753099999999997
254 465 0.40436300000000003
254 71 0.390988
254 424 0.41006499999999996
254 429 0.39284
255 429 0.40966800000000003
255 496 0.40166799999999997
507 343 0.384385
507 436 0.407224
507 369 0.393465
507 385 0.402907
507 384 0.40231500000000003
507 340 0.409421
507 71 0.42230100000000004
507 477 0.38398000000000004
507 45 0.401371
507 339 0.39406599999999997
507 213 0.401738
507 238 0.408353
507 317 0.404796
507 395 0.387164
507 80 0.426575
507 515 0.391392
507 389 0.38611
507 286 0.400864
507 287 0.394353
507 325 0.416278
507 493 0.435051
507 517 0.39024899999999996
256 363 0.407069
256 291 0.388151
257 258 0.384008
257 220 0.395951
257 451 0.419833
257 71 0.399926
257 369 0.40372399999999997
257 384 0.385897
257 340 0.397412
257 429 0.428915
257 345 0.39160300000000003
257 128 0.408974
257 238 0.459013
257 394 0.384029
257 477 0.40478200000000003
257 277 0.401446
257 213 0.392969
257 385 0.401334
257 423 0.390121
257 222 0.388665
257 359 0.392304
257 287 0.38869899999999996
257 184 0.401435
257 305 0.40631
257 327 0.414013
258 340 0.394339
258 343 0.41981999999999997
258 466 0.459712
258 300 0.410178
258 71 0.40526100000000004
258 477 0.415058
258 128 0.38514499999999996
258 45 0.390988
258 317 0.402485
258 508 0.385523
258 277 0.388092
258 451 0.408029
258 333 0.40625
258 385 0.390338
258 80 0.388513
258 217 0.391191
258 423 0.392154
258 287 0.41248999999999997
258 325 0.408722
259 429 0.41139899999999996
259 436 0.400893
259 369 0.394568
259 71 0.41905299999999995
259 477 0.406464
259 340 0.402018
259 383 0.388889
259 317 0.40319
259 80 0.409487
259 218 0.396295
259 286 0.386465
259 325 0.408097
213 465 0.41396400000000005
213 266 0.38976
213 403 0.391162
213 273 0.38951199999999997
213 345 0.411293
213 415 0.419378
213 333 0.386973
213 45 0.417217
213 283 0.405413
213 423 0.40224
213 285 0.391202
213 287 0.42471000000000003
213 427 0.39308699999999996
213 335 0.384968
213 94 0.402219
213 222 0.410866
213 466 0.403818
213 299 0.386033
213 314 0.391212
213 317 0.437817
213 80 0.51021
213 376 0.414736
213 385 0.409576
213 327 0.40409
213 460 0.384521
213 451 0.439212
213 429 0.43333999999999995
213 71 0.46925600000000006
213 477 0.45854700000000004
213 453 0.386819
213 347 0.391369
213 350 0.412101
213 356 0.408381
213 217 0.40963999999999995
213 218 0.413321
213 220 0.40328400000000003
213 359 0.43521400000000005
213 305 0.40074299999999996
213 78 0.41497
213 325 0.474184
213 369 0.462546
213 384 0.415087
213 372 0.41661499999999996
213 128 0.466517
213 238 0.46813299999999997
213 395 0.388853
262 340 0.38584
263 283 0.38765700000000003
266 354 0.392931
266 384 0.409663
266 80 0.449692
266 372 0.38552800000000004
266 477 0.42143400000000003
266 71 0.406206
266 323 0.42315699999999995
266 287 0.413484
270 356 0.43431800000000004
270 520 0.408194
270 292 0.42870600000000003
270 311 0.41524300000000003
270 228 0.42459399999999997
270 492 0.40057600000000004
270 451 0.40305
270 369 0.39464
272 504 0.396136
272 451 0.4447
272 470 0.42280500000000004
272 343 0.41076599999999996
272 477 0.394424
272 228 0.404889
272 413 0.38768400000000003
272 333 0.409089
272 238 0.454325
272 356 0.429583
272 283 0.442475
272 292 0.393306
272 222 0.39429699999999995
272 78 0.444396
272 325 0.419943
272 369 0.473947
272 303 0.389229
272 128 0.44139399999999995
272 450 0.43104499999999996
272 314 0.398124
272 317 0.383872
272 520 0.437407
272 385 0.389273
272 393 0.409384
273 403 0.400901
273 429 0.391025
273 71 0.45575200000000005
273 347 0.43837
273 344 0.416742
273 477 0.389467
273 351 0.409625
273 217 0.392347
273 220 0.43220299999999995
273 359 0.44810500000000003
273 287 0.417005
273 288 0.437987
273 325 0.41979799999999995
273 340 0.448862
273 420 0.40410799999999997
273 94 0.427158
273 465 0.386631
273 466 0.417299
273 303 0.388547
273 128 0.40512
273 299 0.42053500000000005
273 415 0.450114
273 521 0.416249
273 395 0.42336899999999994
273 80 0.432807
273 515 0.41119700000000003
273 385 0.466862
92 522 0.399487
99 287 0.391862
99 465 0.39619499999999996
277 383 0.41552
277 343 0.41666800000000004
277 436 0.40360100000000004
277 71 0.42039499999999996
277 347 0.47325
277 476 0.391691
277 345 0.38401
277 484 0.398217
277 280 0.38552
277 238 0.384434
277 355 0.396216
277 155 0.403623
277 424 0.406646
277 220 0.44101999999999997
277 286 0.405448
277 287 0.42357799999999995
277 431 0.387461
277 429 0.40028
277 493 0.406879
277 340 0.47166199999999997
277 218 0.405275
277 491 0.407028
277 369 0.418584
277 384 0.412264
277 372 0.390505
277 300 0.440165
277 466 0.45839399999999997
277 303 0.408529
277 45 0.403472
277 451 0.41956499999999997
277 477 0.424274
277 317 0.436037
277 395 0.430201
277 80 0.479732
277 499 0.38509299999999996
277 325 0.440116
277 385 0.457417
277 517 0.41030500000000003
278 385 0.416864
278 429 0.404446
278 384 0.42687700000000006
278 300 0.415786
278 71 0.459108
278 347 0.40283800000000003
278 345 0.39869099999999996
278 238 0.39101199999999997
278 415 0.398163
278 317 0.40425700000000003
278 80 0.38518800000000003
278 395 0.40903
278 217 0.41698199999999996
119 71 0.393523
119 405 0.42324799999999996
119 241 0.441517
119 136 0.45467700000000005
119 393 0.42413599999999996
119 345 0.397165
119 212 0.431167
119 479 0.425084
119 352 0.49399799999999994
119 392 0.41137399999999996
119 488 0.39364699999999997
119 306 0.422994
119 495 0.411814
119 362 0.40568000000000004
119 290 0.449744
119 364 0.475076
119 498 0.46604799999999996
119 435 0.413596
119 295 0.46795699999999996
119 94 0.385832
119 124 0.428907
119 437 0.391427
119 302 0.40627199999999997
119 238 0.41857799999999995
119 271 0.426221
119 299 0.429907
119 284 0.525412
119 312 0.395964
119 415 0.394194
119 451 0.394677
119 467 0.397463
119 453 0.393251
119 319 0.41050699999999996
119 376 0.393416
119 401 0.415933
119 327 0.412566
280 404 0.389463
280 101 0.424335
142 287 0.411171
142 466 0.385128
492 292 0.39555999999999997
492 451 0.41984099999999996
492 369 0.402803
492 356 0.406736
492 228 0.446143
492 345 0.389759
492 238 0.43969300000000006
282 470 0.394283
282 436 0.394782
282 369 0.404169
282 339 0.459329
282 384 0.394369
282 340 0.404302
282 128 0.41471
282 238 0.385936
282 451 0.39071300000000003
282 383 0.43666499999999997
282 317 0.388336
282 355 0.422436
282 80 0.418498
282 517 0.41784899999999997
283 414 0.413074
283 369 0.391317
283 343 0.388874
283 228 0.39020900000000003
283 128 0.387017
283 238 0.41443100000000005
283 415 0.391364
283 477 0.406172
283 349 0.39098
283 311 0.396318
283 350 0.395516
283 80 0.411695
283 451 0.40587399999999996
283 78 0.42637600000000003
283 393 0.399485
284 437 0.384621
284 364 0.486171
284 241 0.397215
284 435 0.41875
284 124 0.450092
284 290 0.391824
284 405 0.38395999999999997
284 479 0.40827199999999997
284 299 0.44033599999999995
284 352 0.537475
284 136 0.39107
284 392 0.446061
284 327 0.38514299999999996
284 359 0.39819099999999996
284 498 0.47816899999999996
284 521 0.386902
285 466 0.409063
285 424 0.409504
285 383 0.416533
285 429 0.392329
285 71 0.406586
285 436 0.417918
285 369 0.398038
285 384 0.404197
285 340 0.41806400000000005
285 347 0.40281300000000003
285 303 0.42339899999999997
285 477 0.400483
285 415 0.38541
285 355 0.404438
285 385 0.405362
285 317 0.388734
285 80 0.43491499999999994
285 423 0.387682
285 286 0.399595
285 287 0.385685
285 393 0.39127
285 517 0.387373
285 325 0.384282
286 343 0.416912
286 71 0.48471400000000003
286 436 0.43574700000000005
286 390 0.39239
286 465 0.395294
286 403 0.41611000000000004
286 347 0.430018
286 288 0.42063199999999995
286 410 0.396717
286 351 0.417758
286 238 0.419283
286 354 0.388072
286 395 0.45000500000000004
286 477 0.432475
286 155 0.405593
286 424 0.452334
286 220 0.393908
286 359 0.392602
286 287 0.395269
286 325 0.42945
286 496 0.42498100000000005
286 493 0.39013400000000004
286 340 0.460089
286 369 0.420455
286 384 0.41056000000000004
286 372 0.399856
286 429 0.437913
286 466 0.412975
286 303 0.431
286 128 0.40418699999999996
286 45 0.406894
286 323 0.394766
286 415 0.43723199999999995
286 317 0.43012700000000004
286 80 0.443065
286 458 0.384049
286 385 0.441591
286 414 0.405961
286 451 0.406771
287 333 0.39616
287 465 0.432957
287 134 0.403508
287 403 0.437475
287 347 0.429018
287 415 0.429753
287 392 0.43366400000000005
287 238 0.42157799999999995
287 424 0.39921999999999996
287 288 0.416786
287 436 0.420062
287 94 0.439492
287 300 0.384185
287 466 0.416559
287 303 0.395254
287 299 0.39260100000000003
287 323 0.440546
287 317 0.40687399999999996
287 80 0.454351
287 361 0.399916
287 325 0.42198800000000003
287 385 0.472105
287 460 0.43752299999999994
287 451 0.425285
287 429 0.45537799999999995
287 508 0.41633400000000004
287 471 0.408404
287 71 0.47760600000000003
287 201 0.41254799999999997
287 477 0.428817
287 345 0.405436
287 351 0.424026
287 357 0.41916800000000004
287 217 0.42576
287 218 0.387441
287 220 0.419067
287 359 0.45425600000000005
287 305 0.412192
287 340 0.466355
287 384 0.414253
287 372 0.428521
287 128 0.392943
287 45 0.40889899999999996
287 184 0.393005
287 514 0.42823999999999995
287 395 0.437068
287 515 0.412893
288 429 0.404903
288 466 0.415083
288 477 0.43982899999999997
288 403 0.38707600000000003
288 71 0.46107299999999996
288 343 0.419567
288 347 0.480417
288 344 0.393098
288 415 0.415883
288 351 0.450363
288 424 0.407233
288 220 0.416051
288 359 0.421279
288 305 0.40977600000000003
288 316 0.39624000000000004
288 325 0.389732
288 496 0.403359
288 340 0.466761
288 420 0.44796499999999995
288 500 0.385956
288 101 0.472278
288 384 0.43547600000000003
288 372 0.397039
288 303 0.39474899999999996
288 128 0.413145
288 238 0.385735
288 80 0.427831
288 515 0.41343199999999997
288 385 0.424084
217 429 0.448905
217 398 0.390809
217 305 0.400871
217 340 0.403826
217 71 0.47220100000000004
217 347 0.42966499999999996
217 376 0.388427
217 351 0.41116199999999997
217 356 0.389016
217 395 0.41588500000000006
217 477 0.4061
217 218 0.399581
217 424 0.41756899999999997
217 220 0.416523
217 359 0.449646
217 222 0.38650300000000004
217 238 0.399032
217 325 0.387131
217 385 0.428834
217 496 0.40373600000000004
217 335 0.38667399999999996
217 303 0.450298
217 155 0.42122200000000004
217 94 0.44830200000000003
217 438 0.396492
217 384 0.42748800000000003
217 414 0.3975
217 466 0.40411199999999997
217 228 0.387316
217 415 0.425692
217 128 0.394088
217 45 0.397314
217 451 0.422892
217 521 0.396286
217 317 0.41244899999999995
217 318 0.386889
217 80 0.42232299999999995
217 515 0.40634499999999996
217 471 0.384945
217 345 0.416807
217 326 0.390558
217 361 0.401638
217 393 0.39114899999999997
290 241 0.392805
290 364 0.43188699999999997
290 352 0.398461
291 343 0.396897
291 307 0.385437
291 305 0.42516499999999996
292 494 0.386218
292 369 0.436853
292 345 0.39826300000000003
292 413 0.43006099999999997
292 228 0.394495
292 128 0.405123
292 238 0.391839
292 504 0.385857
292 520 0.41243
292 330 0.416095
292 451 0.427595
292 356 0.47250600000000004
292 453 0.387401
292 80 0.402571
292 474 0.384913
292 222 0.40416199999999997
292 393 0.402953
292 517 0.39259299999999997
292 328 0.40589899999999995
293 498 0.38750100000000004
219 80 0.398793
219 71 0.39214
295 345 0.38598499999999997
295 411 0.39402800000000004
295 136 0.40784499999999996
295 522 0.384267
295 445 0.387389
271 364 0.384178
271 312 0.386387
271 451 0.401397
271 302 0.423926
271 327 0.390094
271 445 0.399194
220 395 0.465728
220 345 0.420996
220 390 0.393293
220 420 0.42663500000000004
220 155 0.436601
220 424 0.384788
220 436 0.41328400000000004
220 325 0.430338
220 94 0.39724699999999996
220 466 0.445909
220 303 0.445514
220 451 0.423365
220 316 0.397751
220 317 0.42944399999999994
220 80 0.468211
220 385 0.478922
220 460 0.390866
220 429 0.436241
220 71 0.46853999999999996
220 496 0.405029
220 104 0.414463
220 343 0.396167
220 477 0.426335
220 347 0.47451499999999996
220 351 0.44110900000000003
220 354 0.39766399999999996
220 356 0.401892
220 357 0.387838
220 218 0.450142
220 222 0.394996
220 359 0.431641
220 305 0.405231
220 493 0.40147
220 340 0.487591
220 500 0.41351499999999997
220 128 0.418392
220 369 0.386903
220 384 0.44183599999999995
220 465 0.389642
220 238 0.408117
220 415 0.45072399999999996
220 383 0.393898
220 402 0.39651
220 515 0.43792600000000004
220 517 0.399077
300 429 0.46711499999999995
300 436 0.38405700000000004
300 477 0.384789
300 347 0.39673
300 345 0.420699
300 415 0.4053
300 333 0.39566599999999996
300 424 0.38609499999999997
300 71 0.45088
300 493 0.41881899999999994
300 340 0.422378
300 369 0.41500699999999996
300 384 0.449362
300 465 0.385499
300 303 0.397675
300 128 0.397892
300 238 0.394539
300 509 0.38529
300 309 0.393455
300 451 0.39173600000000003
300 317 0.426304
300 395 0.419629
300 80 0.412574
300 382 0.419968
300 385 0.42881099999999994
300 517 0.398862
302 385 0.396466
302 71 0.396113
302 315 0.40279899999999996
302 228 0.43171400000000004
302 128 0.398554
302 415 0.400764
302 345 0.406995
302 451 0.42284700000000003
302 238 0.42674799999999996
302 356 0.400931
302 359 0.389309
302 327 0.384782
302 325 0.393859
303 436 0.406983
303 332 0.389702
303 382 0.425968
303 128 0.44130600000000003
303 392 0.384262
303 333 0.42660699999999996
303 238 0.46801499999999996
303 155 0.404165
303 424 0.43254
303 378 0.38876700000000003
303 430 0.387918
303 385 0.433098
303 335 0.387941
303 466 0.456035
303 415 0.49408500000000005
303 458 0.395096
303 311 0.40990200000000004
303 451 0.47119799999999995
303 317 0.456201
303 80 0.43794399999999994
303 326 0.424328
303 414 0.455929
303 429 0.46288999999999997
303 433 0.386314
303 71 0.469423
303 343 0.461662
303 477 0.426167
303 345 0.44618199999999997
303 347 0.435003
303 395 0.42734099999999997
303 351 0.409315
303 354 0.38544
303 356 0.39865700000000004
303 359 0.434569
303 305 0.38523
303 493 0.418943
303 325 0.389219
303 496 0.426725
303 340 0.462441
303 369 0.404839
303 384 0.41433100000000006
303 465 0.395212
303 45 0.41256899999999996
303 22 0.385523
303 184 0.386246
303 509 0.414128
303 504 0.426314
303 383 0.39258000000000004
303 521 0.394611
303 515 0.43516800000000005
303 390 0.39997699999999997
303 517 0.45754700000000004
303 393 0.436954
134 317 0.411387
134 80 0.390138
134 423 0.41469300000000003
134 429 0.419757
134 45 0.385228
306 362 0.399517
306 519 0.39925
306 365 0.405077
299 429 0.39151199999999997
299 403 0.430187
299 71 0.445249
299 405 0.390918
299 345 0.414729
299 352 0.429975
299 395 0.39060900000000004
299 392 0.487084
299 465 0.396561
299 238 0.41461499999999996
299 359 0.475175
299 325 0.388853
299 364 0.417905
299 340 0.403467
299 498 0.400089
299 415 0.47835900000000003
299 124 0.400812
299 466 0.401159
299 443 0.400015
299 228 0.39128
299 464 0.407966
299 45 0.387989
299 393 0.391083
299 458 0.3892
299 312 0.396786
299 451 0.40514
299 385 0.43518100000000004
299 453 0.422267
299 80 0.413315
299 515 0.40068200000000004
299 184 0.392178
299 327 0.44077
309 155 0.38455500000000004
136 352 0.41036300000000003
311 474 0.410012
311 228 0.409561
311 369 0.44691400000000003
311 345 0.41221
311 339 0.41870100000000005
311 343 0.438776
311 128 0.38598000000000005
311 238 0.414998
311 393 0.401294
311 451 0.41394
311 356 0.420847
311 80 0.41312200000000004
312 414 0.388418
312 71 0.387667
312 228 0.410397
312 238 0.41557700000000003
312 401 0.430696
312 451 0.41858500000000004
312 80 0.38679600000000003
312 222 0.394987
312 359 0.40254
312 327 0.408407
313 212 0.44597299999999995
314 323 0.406969
314 520 0.403991
314 423 0.389362
314 372 0.396121
314 78 0.396598
314 369 0.40136900000000003
314 477 0.386386
314 80 0.384017
314 218 0.407867
314 451 0.405254
314 128 0.42461899999999997
314 238 0.392196
314 325 0.4405
315 345 0.391802
315 451 0.41108199999999995
315 78 0.393113
315 325 0.40383
316 424 0.403967
316 80 0.404531
316 359 0.394825
316 344 0.393013
316 477 0.39360300000000004
317 465 0.386637
317 345 0.38406
317 410 0.414184
317 45 0.43341199999999996
317 155 0.394343
317 424 0.401067
317 436 0.43500200000000006
317 423 0.44751499999999994
317 470 0.405986
317 222 0.436662
317 466 0.445488
317 323 0.406147
317 493 0.41041700000000003
317 80 0.51895
317 325 0.44399700000000003
317 385 0.455946
317 327 0.404942
317 439 0.384848
317 331 0.44383599999999995
317 451 0.48789399999999994
317 429 0.448111
317 339 0.386988
317 71 0.46746099999999996
317 343 0.423537
317 477 0.497146
317 347 0.41331599999999996
317 415 0.411904
317 355 0.40789699999999995
317 356 0.424702
317 515 0.40788
317 218 0.443905
317 359 0.416894
317 305 0.452157
317 414 0.39412600000000003
317 496 0.407675
317 340 0.42787299999999995
317 499 0.387291
317 369 0.506258
317 384 0.460037
317 372 0.425191
317 128 0.45339799999999997
317 238 0.476096
317 509 0.413812
317 333 0.392358
317 383 0.430288
317 395 0.433546
317 176 0.405384
317 382 0.401771
317 460 0.41516499999999995
317 517 0.435463
318 384 0.405244
318 71 0.387019
318 351 0.38513000000000003
318 429 0.38948
319 364 0.412487
319 352 0.384996
361 496 0.393989
361 403 0.411591
361 429 0.47475100000000003
361 94 0.388916
361 385 0.38851399999999997
361 384 0.394574
361 508 0.38757199999999997
361 367 0.38487899999999997
361 71 0.4302
361 345 0.403831
361 415 0.420411
361 477 0.38697800000000004
361 395 0.40528600000000004
361 424 0.396074
361 359 0.395811
361 376 0.422558
361 326 0.393756
321 521 0.389979
322 248 0.385377
322 393 0.422608
324 517 0.38521700000000003
184 340 0.40721199999999996
184 375 0.399279
184 403 0.390961
184 71 0.40107
184 343 0.419296
184 345 0.383992
184 238 0.402008
184 415 0.41312600000000005
184 392 0.41053599999999996
184 451 0.390556
184 45 0.386921
184 359 0.415181
326 496 0.394975
326 340 0.395925
326 429 0.456363
326 94 0.42753
326 477 0.39867199999999997
326 384 0.387689
326 508 0.39227399999999996
326 465 0.406015
326 71 0.40579499999999996
326 347 0.393982
326 345 0.39926500000000004
326 451 0.386388
326 395 0.40602699999999997
326 466 0.383967
326 424 0.409352
326 521 0.394689
327 451 0.484849
327 71 0.42132299999999995
327 479 0.41410600000000003
327 453 0.43428199999999995
327 350 0.394363
327 392 0.46124799999999994
327 356 0.39219499999999996
327 222 0.414963
327 359 0.42672899999999997
327 78 0.385756
327 325 0.385183
327 364 0.42616099999999996
327 498 0.473659
327 369 0.4214
327 385 0.413808
327 443 0.41003199999999995
327 228 0.417415
327 128 0.423879
327 238 0.533021
327 394 0.447024
327 509 0.40074699999999996
327 80 0.429953
328 356 0.43212700000000004
328 222 0.43962399999999996
328 451 0.404561
328 369 0.396316
223 356 0.40721199999999996
223 414 0.390183
330 356 0.389153
331 80 0.405951
331 477 0.390829
331 385 0.39184
28 515 0.385529
334 71 0.43260699999999996
334 451 0.39355500000000004
334 385 0.39058699999999996
334 80 0.40874499999999997
334 515 0.40534000000000003
334 345 0.387748
334 128 0.395122
334 238 0.398955
335 429 0.40926
335 218 0.385887
335 128 0.389615
335 305 0.39353
336 340 0.391573
336 515 0.38778
336 383 0.394814
336 431 0.395997
337 432 0.406463
339 340 0.397853
339 451 0.406765
339 470 0.398543
339 436 0.399979
339 369 0.43615299999999996
339 343 0.476022
339 345 0.386272
339 128 0.45817399999999997
339 238 0.431618
339 477 0.387298
339 383 0.44339799999999996
339 355 0.386278
339 80 0.42338000000000003
339 517 0.388901
339 430 0.40976
104 429 0.385457
104 384 0.41663500000000003
104 466 0.398305
104 340 0.425383
104 80 0.391621
104 515 0.408443
104 517 0.41780100000000003
104 155 0.44040799999999997
104 385 0.389876
104 360 0.401474
341 384 0.40675900000000004
341 340 0.39460100000000004
341 71 0.38422
342 466 0.41978699999999997
342 465 0.387534
342 415 0.42826000000000003
342 384 0.387515
342 372 0.386741
342 71 0.437317
342 347 0.38579600000000003
342 395 0.393675
342 80 0.41298599999999996
342 515 0.415603
342 521 0.389955
342 359 0.419443
342 325 0.387486
343 345 0.40864
343 415 0.40492399999999995
343 333 0.416925
343 238 0.49221899999999996
343 430 0.407433
343 470 0.429918
343 466 0.400898
343 228 0.390298
343 451 0.453691
343 453 0.387914
343 80 0.449611
343 325 0.41029099999999996
343 385 0.432558
343 414 0.38654499999999997
343 465 0.38519699999999996
343 429 0.397988
343 436 0.41346700000000003
343 71 0.43487200000000004
343 477 0.45601800000000003
343 347 0.39603499999999997
343 395 0.41184499999999996
343 356 0.400049
343 359 0.408168
343 305 0.387735
343 78 0.392432
343 493 0.40371999999999997
343 474 0.394453
343 340 0.43497700000000006
343 369 0.480943
343 372 0.41489799999999993
343 128 0.468612
343 45 0.43077600000000005
343 383 0.397609
343 176 0.405476
343 515 0.429338
343 517 0.38798
343 393 0.44393299999999997
344 71 0.422343
344 347 0.436356
344 415 0.453823
344 351 0.395189
344 392 0.39839600000000003
344 420 0.399756
344 356 0.40877600000000003
344 359 0.42176199999999997
344 430 0.397256
344 340 0.403146
344 124 0.404547
344 128 0.387652
344 238 0.392899
344 451 0.395933
344 453 0.405746
344 395 0.388286
344 80 0.41603
344 515 0.41350200000000004
344 325 0.40291
344 385 0.43549399999999994
434 470 0.398906
434 369 0.398784
345 522 0.395343
345 395 0.47916099999999995
345 398 0.39915700000000004
345 415 0.451632
345 333 0.396931
345 238 0.465804
345 424 0.41272600000000004
345 430 0.38568
345 385 0.409155
345 436 0.39981
345 445 0.389554
345 470 0.393389
345 222 0.400096
345 466 0.39722399999999997
345 228 0.408144
345 451 0.47230600000000006
345 80 0.442483
345 414 0.396568
345 429 0.420458
345 496 0.38755700000000004
345 71 0.46637700000000004
345 477 0.386228
345 347 0.41156400000000004
345 356 0.428209
345 359 0.44803999999999994
345 493 0.40484899999999996
345 325 0.409689
345 340 0.41813599999999995
345 369 0.42455600000000004
345 128 0.427699
345 45 0.415976
345 394 0.40749
345 458 0.39753
345 504 0.40183
345 515 0.39716399999999996
345 517 0.402829
345 393 0.439144
346 80 0.390074
347 465 0.41542700000000005
347 403 0.403483
347 410 0.40301
347 390 0.415559
347 333 0.40515500000000004
347 238 0.41441000000000006
347 155 0.429386
347 385 0.478066
347 436 0.401043
347 424 0.46438599999999997
347 94 0.40153
347 222 0.3998
347 415 0.44577
347 407 0.40384699999999996
347 80 0.497871
347 325 0.46591400000000005
347 414 0.390761
347 451 0.427284
347 429 0.41715699999999994
347 420 0.438913
347 477 0.44235
347 395 0.506258
347 351 0.44707600000000003
347 354 0.42278999999999994
347 356 0.393273
347 218 0.390554
347 359 0.450563
347 305 0.42565
347 71 0.48850600000000005
347 493 0.41103599999999996
347 496 0.44081499999999996
347 340 0.451985
347 500 0.384201
347 369 0.393045
347 101 0.403778
347 384 0.45681499999999997
347 372 0.397248
347 128 0.428238
347 45 0.40139400000000003
347 458 0.423813
347 383 0.41645299999999996
347 515 0.468833
347 517 0.41021899999999994
265 340 0.399377
265 424 0.388047
349 393 0.426333
349 450 0.389209
349 369 0.41522600000000004
349 238 0.422362
349 415 0.38998299999999997
350 451 0.403796
350 71 0.411383
350 369 0.421675
350 80 0.429196
350 403 0.38743
350 359 0.400237
350 376 0.395946
350 128 0.43093000000000004
350 238 0.42061099999999996
350 325 0.385785
351 429 0.44401199999999996
351 477 0.41703
351 496 0.386227
351 305 0.40358499999999997
351 403 0.399599
351 71 0.438299
351 465 0.39498099999999997
351 395 0.416704
351 424 0.42446000000000006
351 340 0.49381
351 155 0.38916799999999996
351 420 0.414479
351 94 0.42853900000000006
351 384 0.42553900000000006
351 359 0.436003
351 238 0.4084
351 415 0.421612
351 451 0.39945
351 80 0.417549
351 515 0.388425
351 385 0.453233
352 94 0.41291000000000005
352 364 0.488814
352 241 0.444775
352 124 0.443096
352 71 0.395106
352 498 0.40613699999999997
352 238 0.390417
352 415 0.4142
352 392 0.469174
352 467 0.405974
352 359 0.407256
353 520 0.38890399999999997
353 369 0.400481
354 429 0.387972
354 71 0.406954
354 431 0.383946
354 323 0.39882
354 395 0.412843
354 80 0.420749
354 218 0.39003699999999997
355 383 0.41437399999999996
355 80 0.388403
355 340 0.387755
355 424 0.395039
355 128 0.39377199999999996
356 71 0.418009
356 228 0.45389300000000005
356 413 0.388004
356 382 0.411384
356 128 0.473601
356 218 0.387783
356 466 0.41919399999999996
356 451 0.505688
356 80 0.483771
356 401 0.40020900000000004
356 385 0.450615
356 414 0.43235500000000004
356 429 0.390814
356 441 0.393469
356 477 0.407123
356 522 0.450146
356 474 0.39087
356 222 0.47572600000000004
356 359 0.387992
356 308 0.400061
356 78 0.406819
356 325 0.421721
356 369 0.495407
356 238 0.462174
356 509 0.405391
356 415 0.389406
356 395 0.42572
356 515 0.391909
356 520 0.429728
356 517 0.427461
356 393 0.39563400000000004
357 429 0.42516800000000005
357 415 0.41344899999999996
357 465 0.466811
357 390 0.416517
357 424 0.392362
357 384 0.399781
357 71 0.412445
357 340 0.48546000000000006
359 333 0.402378
359 398 0.39221100000000003
359 414 0.401931
359 392 0.49708800000000003
359 45 0.41850699999999996
359 430 0.457491
359 424 0.43815600000000005
359 94 0.40260799999999997
359 222 0.419333
359 477 0.48842700000000006
359 466 0.428526
359 443 0.401335
359 228 0.392902
359 458 0.395246
359 407 0.403816
359 80 0.510705
359 325 0.430637
359 385 0.46971899999999994
359 403 0.427145
359 451 0.46157
359 429 0.416392
359 71 0.528752
359 465 0.47578100000000006
359 241 0.388708
359 420 0.434755
359 453 0.41940600000000006
359 395 0.42718599999999995
359 305 0.39858899999999997
359 493 0.39052800000000004
359 496 0.40079000000000004
359 340 0.462272
359 500 0.403974
359 369 0.42427700000000007
359 464 0.38998499999999997
359 415 0.500283
359 384 0.43527899999999997
359 372 0.40933200000000003
359 124 0.394849
359 128 0.441259
359 238 0.468188
359 515 0.467599
359 509 0.393314
359 467 0.386094
359 382 0.410731
359 393 0.415642
359 521 0.388329
419 415 0.403306
360 515 0.408864
360 155 0.392425
360 493 0.39350300000000005
360 385 0.398254
362 435 0.42013500000000004
364 437 0.409689
364 241 0.42716000000000004
364 405 0.432014
364 394 0.39894
364 233 0.386248
364 392 0.45843900000000004
364 498 0.449462
91 392 0.388793
369 515 0.423638
369 429 0.43121099999999996
369 465 0.388907
369 228 0.417572
369 413 0.415681
369 238 0.527709
369 155 0.387106
369 424 0.39787
369 430 0.395176
369 436 0.395005
369 494 0.39161599999999996
369 466 0.428457
369 415 0.420724
369 382 0.418951
369 176 0.407037
369 78 0.45002
369 450 0.408066
369 493 0.41985
369 470 0.461056
369 80 0.544439
369 499 0.388955
369 325 0.49221099999999995
369 385 0.457272
369 423 0.43459899999999996
369 140 0.41147100000000003
369 438 0.38595999999999997
369 477 0.48895900000000003
369 522 0.401015
369 395 0.45533599999999996
369 218 0.448334
369 222 0.497246
369 71 0.49155200000000004
369 414 0.407621
369 340 0.418476
369 383 0.43114300000000005
369 453 0.399323
369 384 0.399864
369 372 0.401099
369 128 0.511468
369 45 0.431595
369 509 0.406215
369 333 0.417839
369 504 0.38479800000000003
369 214 0.414612
369 451 0.519744
369 520 0.42810200000000004
369 517 0.42202700000000004
369 393 0.44346899999999995
101 305 0.396434
101 340 0.409054
412 520 0.401398
412 511 0.386614
372 451 0.404423
372 71 0.41027600000000003
372 477 0.424616
372 415 0.388565
372 80 0.44894799999999996
372 238 0.412074
372 403 0.390671
372 218 0.38505100000000003
372 78 0.395431
372 325 0.448349
372 466 0.41913999999999996
372 128 0.43320699999999995
372 45 0.385934
372 453 0.399541
372 515 0.41151499999999996
372 385 0.405242
124 465 0.411192
124 398 0.405526
124 415 0.438324
124 392 0.42164399999999996
124 521 0.40985900000000003
124 420 0.384438
124 393 0.41374799999999995
375 453 0.3846
375 333 0.407369
45 333 0.40123200000000003
45 466 0.399136
45 436 0.41639899999999996
45 465 0.404891
45 403 0.428737
45 71 0.454671
45 395 0.43588000000000005
45 392 0.391359
45 477 0.436374
45 222 0.38596199999999997
45 325 0.446111
45 340 0.43610600000000005
45 429 0.416379
45 128 0.415916
45 238 0.46984899999999996
45 443 0.40402899999999997
45 407 0.410376
45 415 0.405789
45 385 0.43378500000000003
45 80 0.43889799999999995
45 515 0.410434
45 451 0.43689300000000003
45 305 0.391723
45 517 0.40377199999999996
394 392 0.399812
394 241 0.406646
394 498 0.38398000000000004
394 238 0.423555
222 140 0.395388
222 71 0.451305
222 477 0.42783699999999997
222 325 0.43205699999999997
222 415 0.385024
222 522 0.390583
222 238 0.493358
222 427 0.389388
222 436 0.399401
222 218 0.39793
222 385 0.46881300000000004
222 384 0.38466500000000003
222 423 0.389852
222 228 0.39975
222 128 0.432571
222 451 0.466294
222 395 0.45165600000000006
222 80 0.545248
222 515 0.385786
222 376 0.414472
380 429 0.389198
504 470 0.395956
504 415 0.39695
504 382 0.408987
504 451 0.399181
504 458 0.388348
504 414 0.39661599999999997
504 393 0.426951
382 340 0.42412700000000003
382 515 0.40919
382 71 0.43118999999999996
382 436 0.38478
382 384 0.405742
382 477 0.395923
382 128 0.40918000000000004
382 415 0.440262
382 443 0.389112
382 466 0.408065
382 509 0.391781
382 451 0.40726100000000004
382 493 0.387827
382 80 0.421933
382 395 0.43381899999999995
382 155 0.406354
382 393 0.41602700000000004
382 385 0.427882
382 517 0.398509
382 325 0.41351099999999996
383 140 0.388368
383 423 0.44013
383 436 0.41293500000000005
383 71 0.398998
383 477 0.411462
383 128 0.44489700000000004
383 238 0.42435
383 451 0.413675
383 80 0.43084399999999995
383 493 0.409526
383 325 0.38965500000000003
384 515 0.418177
384 403 0.383907
384 410 0.395007
384 333 0.386772
384 238 0.399853
384 427 0.385735
384 155 0.454295
384 424 0.5281819999999999
384 466 0.41209700000000005
384 80 0.504423
384 325 0.40434200000000003
384 385 0.452505
384 451 0.40064299999999997
384 429 0.499986
384 71 0.511076
384 340 0.49761099999999997
384 476 0.385475
384 477 0.462149
384 395 0.435825
384 218 0.387181
384 305 0.442305
384 493 0.403275
384 496 0.41816400000000004
384 465 0.421545
384 128 0.45300200000000007
384 415 0.439321
384 402 0.414976
384 517 0.43330100000000005
385 436 0.443377
385 410 0.389414
385 390 0.391731
385 392 0.41642299999999993
385 333 0.427022
385 420 0.428908
385 155 0.43420699999999995
385 424 0.4261
385 430 0.38601399999999997
385 423 0.39379000000000003
385 466 0.46441899999999997
385 443 0.400865
385 415 0.468855
385 448 0.41848
385 407 0.41162200000000004
385 80 0.52094
385 376 0.42971099999999995
385 403 0.44190100000000004
385 451 0.48836499999999994
385 429 0.49787600000000004
385 71 0.507743
385 477 0.482837
385 431 0.39048499999999997
385 453 0.399502
385 395 0.504115
385 218 0.455004
385 305 0.42641
385 493 0.405105
385 325 0.500127
385 340 0.47734099999999996
385 228 0.391801
385 128 0.447195
385 238 0.47090699999999996
385 458 0.40168400000000004
385 439 0.390482
385 467 0.391857
385 515 0.457974
385 393 0.445611
385 517 0.422763
386 501 0.393439
387 429 0.410258
387 94 0.429479
387 403 0.390731
387 71 0.399934
214 228 0.445995
214 80 0.391701
214 238 0.42365
389 493 0.397161
417 496 0.39565500000000003
417 465 0.41888400000000003
417 398 0.38510300000000003
417 393 0.384081
194 71 0.42091300000000004
194 80 0.406414
392 463 0.388777
392 465 0.39676500000000003
392 71 0.442101
392 477 0.38860300000000003
392 415 0.44815600000000005
392 333 0.386366
392 420 0.390819
392 238 0.445797
392 425 0.408223
392 521 0.38505
392 464 0.433954
392 94 0.389363
392 466 0.42965200000000003
392 443 0.386575
392 393 0.399751
392 453 0.482288
392 80 0.398059
392 515 0.39971100000000004
392 451 0.407869
393 398 0.38774000000000003
393 408 0.393629
393 415 0.46704700000000005
393 439 0.407413
393 421 0.415997
393 424 0.395259
393 430 0.405868
393 436 0.390034
393 445 0.404163
393 470 0.405453
393 466 0.429512
393 451 0.439723
393 453 0.45461899999999994
393 80 0.403881
393 458 0.387361
393 140 0.39018800000000003
393 429 0.39684
393 496 0.393883
393 71 0.405351
393 522 0.403791
393 395 0.405657
393 515 0.42273599999999995
393 493 0.39285
393 325 0.394039
393 340 0.397034
393 465 0.44677100000000003
393 128 0.39569899999999997
393 238 0.428281
393 467 0.396399
393 176 0.386529
393 390 0.38979899999999995
393 517 0.430788
395 398 0.404516
395 403 0.41661899999999996
395 420 0.38847
395 424 0.433382
395 436 0.47597700000000004
395 155 0.455705
395 94 0.41253900000000004
395 466 0.414232
395 415 0.48432299999999995
395 407 0.410754
395 80 0.517457
395 376 0.40057
395 325 0.449855
395 460 0.38469899999999996
395 414 0.401758
395 451 0.451615
395 429 0.46995600000000004
395 71 0.50702
395 477 0.43345100000000003
395 496 0.473498
395 471 0.398892
395 218 0.442359
395 493 0.43048100000000006
395 340 0.463866
395 464 0.40225700000000003
395 465 0.431021
395 128 0.433972
395 238 0.451558
395 458 0.396569
395 467 0.394331
395 515 0.448366
395 517 0.44586499999999996
396 486 0.40962600000000005
398 465 0.390928
398 71 0.39806199999999997
398 415 0.451133
398 521 0.437278
401 451 0.410951
401 238 0.402681
401 78 0.40871599999999997
402 340 0.398214
403 429 0.411999
403 71 0.42803
403 477 0.42494499999999996
403 305 0.39132100000000003
403 325 0.419572
403 508 0.390301
403 465 0.40912600000000005
403 238 0.396532
403 521 0.383923
403 340 0.40226799999999996
403 218 0.388086
403 94 0.41016899999999995
403 515 0.394253
403 451 0.404869
403 80 0.444725
403 323 0.388862
403 376 0.427921
404 466 0.386692
405 498 0.402175
407 477 0.421621
407 71 0.407588
407 128 0.411096
407 340 0.40930700000000003
407 80 0.444538
407 515 0.386777
407 218 0.40078800000000003
407 325 0.419353
408 238 0.402526
410 500 0.419786
410 429 0.386449
410 238 0.411333
410 80 0.47335
410 71 0.397588
410 155 0.384828
410 128 0.4035
410 515 0.39298299999999997
332 496 0.386372
332 433 0.38762199999999997
332 415 0.387542
332 94 0.390885
323 477 0.44076499999999996
323 465 0.384943
323 305 0.40111199999999997
323 80 0.384233
323 325 0.428774
323 460 0.41485600000000006
413 452 0.392729
414 424 0.393757
414 429 0.39510300000000004
414 71 0.419285
414 228 0.413049
414 451 0.432425
414 415 0.39511199999999996
414 80 0.41772600000000004
414 238 0.40078800000000003
414 515 0.414372
414 477 0.421092
414 493 0.384303
218 429 0.41330200000000006
218 477 0.41548999999999997
218 71 0.400958
218 128 0.421109
218 238 0.386287
218 423 0.39419499999999996
218 305 0.391246
218 325 0.44074399999999997
218 340 0.41469700000000004
218 470 0.399273
218 451 0.44817399999999996
218 80 0.45291499999999996
218 376 0.392811
390 496 0.401161
390 340 0.44938500000000003
390 465 0.399904
390 429 0.405708
390 436 0.400909
390 515 0.408006
390 415 0.425174
390 493 0.39029200000000003
390 466 0.404291
390 424 0.387193
390 71 0.421023
333 429 0.395176
333 71 0.48134
333 477 0.451643
333 238 0.424375
333 325 0.387153
333 340 0.402702
333 466 0.43776400000000004
333 128 0.41485500000000003
333 509 0.38859
333 80 0.43457299999999993
333 515 0.417364
333 451 0.44688100000000003
333 517 0.39218800000000004
420 94 0.39962
420 340 0.40985900000000003
420 71 0.427947
420 515 0.40019699999999997
420 415 0.444233
421 523 0.384666
238 466 0.387735
238 376 0.420256
238 429 0.442582
238 78 0.427418
238 451 0.5235270000000001
238 415 0.44407399999999997
238 423 0.43227200000000005
238 424 0.411876
238 430 0.414666
238 494 0.399802
238 94 0.388092
238 228 0.419442
238 450 0.41438
238 453 0.419786
238 80 0.5206729999999999
238 140 0.425835
238 465 0.406783
238 467 0.40413899999999997
238 436 0.43544499999999997
238 241 0.395527
238 470 0.428162
238 477 0.44746
238 443 0.416468
238 305 0.436742
238 71 0.513613
238 493 0.41148100000000004
238 325 0.468955
238 340 0.412152
238 498 0.399591
238 499 0.393897
238 464 0.385445
238 128 0.531802
238 509 0.440716
238 447 0.41503900000000005
238 515 0.41069799999999995
238 522 0.40082399999999996
238 520 0.44575
238 517 0.384867
423 436 0.388402
423 477 0.405978
423 128 0.440087
423 451 0.43533
423 80 0.431278
423 325 0.41854399999999997
424 466 0.40562800000000004
424 429 0.47729399999999994
424 477 0.41007
424 496 0.439593
424 71 0.48477200000000004
424 415 0.415728
424 493 0.400909
424 340 0.451384
424 515 0.427379
424 155 0.474951
424 465 0.44278
424 128 0.393863
424 305 0.38771
424 451 0.398591
424 80 0.44933900000000004
424 458 0.411709
424 517 0.403731
427 510 0.417846
427 80 0.40420700000000004
427 71 0.410203
427 477 0.43811400000000006
429 515 0.399593
429 436 0.43143400000000004
429 155 0.437148
429 433 0.402329
429 94 0.413103
429 466 0.43041899999999994
429 415 0.479779
429 517 0.41241300000000003
429 80 0.468729
429 376 0.40992
429 451 0.43850600000000006
429 477 0.439184
429 496 0.46487799999999996
429 508 0.392429
429 71 0.5180560000000001
429 305 0.43717799999999996
429 325 0.386818
429 340 0.499867
429 465 0.43925
429 505 0.397957
429 128 0.410933
429 514 0.413394
430 465 0.417433
430 451 0.392217
430 466 0.38955500000000004
430 71 0.412195
430 128 0.403148
430 415 0.458838
430 80 0.39629699999999995
430 515 0.402323
430 305 0.400721
431 80 0.390264
435 498 0.535822
436 477 0.401546
436 496 0.399536
436 71 0.426784
436 155 0.403452
436 493 0.38417199999999996
436 340 0.426942
436 460 0.385214
436 466 0.386727
436 128 0.385153
436 515 0.42297299999999993
436 451 0.431658
436 470 0.38663800000000004
436 80 0.46820900000000004
436 325 0.405491
436 517 0.428605
94 471 0.398753
94 71 0.431025
94 521 0.49360200000000004
94 465 0.43242299999999995
94 466 0.392219
94 415 0.41083400000000003
94 80 0.39465500000000003
94 376 0.39418000000000003
439 451 0.402354
440 80 0.411274
443 71 0.410923
443 325 0.394098
228 474 0.422806
228 415 0.42195
228 128 0.394942
228 451 0.463776
228 80 0.40263699999999997
445 451 0.404283
445 78 0.386073
37 496 0.392586
480 466 0.400679
448 376 0.398513
450 451 0.402526
450 520 0.38711799999999996
451 376 0.39177
451 71 0.491134
451 415 0.426018
451 466 0.44260200000000005
451 453 0.40710599999999997
451 80 0.526746
451 460 0.406393
451 140 0.424853
451 465 0.398403
451 470 0.402372
451 477 0.458505
451 305 0.39091
451 308 0.412876
451 78 0.47399600000000003
451 325 0.44444300000000003
451 340 0.438143
451 128 0.52313
451 508 0.393352
451 509 0.403073
451 512 0.39040199999999997
451 176 0.407619
451 515 0.46436700000000003
451 520 0.41881199999999996
451 517 0.46246899999999996
453 71 0.390987
453 415 0.42919700000000005
453 78 0.41013599999999995
453 325 0.397994
453 498 0.39868600000000004
453 466 0.41324399999999994
453 80 0.389543
453 515 0.38859
80 155 0.457197
80 376 0.401948
80 325 0.5337
80 71 0.5307649999999999
80 415 0.44583500000000004
80 493 0.43041599999999997
80 500 0.435891
80 466 0.454895
80 456 0.38740399999999997
80 460 0.40933400000000003
80 140 0.386385
80 465 0.413559
80 470 0.409358
80 477 0.5250600000000001
80 176 0.41407200000000005
80 515 0.50526
80 305 0.443507
80 78 0.436522
80 496 0.408016
80 340 0.470379
80 499 0.41724700000000003
80 128 0.563122
80 509 0.400807
80 510 0.398892
80 517 0.42594499999999996
458 340 0.41330900000000004
458 71 0.409394
458 465 0.38776700000000003
458 415 0.41195299999999996
458 466 0.38906999999999997
458 517 0.38725
459 78 0.402329
460 477 0.404973
460 340 0.447058
460 128 0.41753599999999996
460 325 0.39081
460 71 0.391573
140 415 0.38452600000000003
140 71 0.39747
140 128 0.397925
465 415 0.468842
465 508 0.396016
465 466 0.42195200000000005
465 325 0.410679
465 496 0.43973500000000004
465 477 0.405551
465 305 0.41931199999999996
465 71 0.478707
465 493 0.411525
465 515 0.424343
465 514 0.434674
465 516 0.41285
465 521 0.452628
466 415 0.446404
466 471 0.38453200000000004
466 325 0.442535
466 477 0.43182200000000004
466 340 0.494667
466 71 0.47777
466 515 0.48092399999999996
466 128 0.44302299999999994
466 176 0.417583
466 521 0.386373
466 517 0.46209700000000004
514 340 0.39102
514 415 0.402562
514 71 0.409461
71 493 0.465296
71 155 0.437091
71 376 0.423088
71 415 0.509365
71 477 0.503309
71 515 0.49908900000000006
71 305 0.405559
71 325 0.48397399999999996
71 496 0.44144700000000003
71 340 0.509371
71 500 0.388506
71 464 0.41275
71 201 0.416462
71 128 0.485654
71 508 0.39349
71 509 0.42063199999999995
71 467 0.42557799999999996
71 522 0.395746
71 521 0.418333
71 517 0.42341899999999993
241 498 0.39072199999999996
470 477 0.39053000000000004
470 128 0.42537299999999995
470 415 0.389516
470 78 0.391334
471 415 0.414191
474 128 0.383855
477 493 0.388587
477 513 0.385868
477 325 0.456376
477 499 0.384898
477 500 0.394733
477 305 0.416958
477 496 0.400459
477 340 0.472606
477 128 0.468217
477 415 0.438086
477 515 0.39364
477 517 0.388525
479 498 0.478921
374 415 0.39319699999999996
481 128 0.392814
176 515 0.430857
176 128 0.398924
486 508 0.410826
305 340 0.413652
305 325 0.424525
305 128 0.443417
305 510 0.410166
305 415 0.386422
305 515 0.402063
78 128 0.424716
78 520 0.386018
78 515 0.390872
78 325 0.452585
493 415 0.399973
493 155 0.38418800000000003
493 340 0.394077
493 128 0.405027
493 515 0.441608
493 325 0.404685
494 520 0.417749
325 515 0.45243
325 520 0.407862
325 376 0.389298
325 415 0.41129099999999996
325 340 0.42346999999999996
325 128 0.516929
325 517 0.390167
496 415 0.46741800000000006
496 155 0.41115
496 340 0.41687799999999997
496 508 0.395753
340 155 0.437284
340 499 0.39514099999999996
340 128 0.45187299999999997
340 415 0.467413
340 515 0.47034499999999996
340 517 0.45609399999999994
464 415 0.406806
415 376 0.401483
415 521 0.44133199999999995
415 505 0.408183
415 128 0.43364899999999995
415 509 0.388367
415 467 0.432512
415 515 0.410713
415 517 0.400946
155 128 0.402227
155 515 0.430437
155 517 0.4205
505 467 0.385261
128 520 0.409081
128 376 0.385498
128 509 0.39806199999999997
128 515 0.448729
128 517 0.42850200000000005
509 515 0.399599
467 522 0.390417
515 517 0.449072
522 376 0.385339
