# Supplementary material for: Network Modularity in Breast Cancer Molecular Subtypes
Source: Front Physiol. 2017 Nov 17;8:915. doi: 10.3389/fphys.2017.00915 (PMC5699328; doi:10.3389/fphys.2017.00915)
Supplement: Supplementary file 3 [file SupplementaryMaterial3.ZIP › SupplementaryMaterial3/basal10k/ISLANDS/basal10k_I002.net]

*vertices 215
1 "MS4A1"
2 "TNFAIP8"
3 "CXCL11"
4 "FGL2"
5 "SAMD9"
6 "P2RY14"
7 "LCK"
8 "HLA-A"
9 "SASH3"
10 "CXCL13"
11 "MARCH1"
12 "HLA-DPB1"
13 "IFIT5"
14 "SNX2"
15 "IL2RG"
16 "CD163"
17 "ALOX5"
18 "C3AR1"
19 "IFI44L"
20 "STAT4"
21 "ITGB2"
22 "PTPRCAP"
23 "DOCK2"
24 "CTSS"
25 "APOL3"
26 "CYLD"
27 "NMI"
28 "PSME1"
29 "IL2RB"
30 "MX1"
31 "OAS1"
32 "IGSF6"
33 "CTSC"
34 "ITK"
35 "RARRES3"
36 "CCR2"
37 "CXCL9"
38 "LILRB4"
39 "GBP1"
40 "SLC15A3"
41 "IFIT3"
42 "CLEC2B"
43 "BTN3A2"
44 "USP18"
45 "CD38"
46 "BTN3A3"
47 "ITGAL"
48 "BTN3A1"
49 "RNASE6"
50 "CCDC69"
51 "DPYD"
52 "CD53"
53 "HLA-C"
54 "CD27"
55 "IRF8"
56 "SAMHD1"
57 "SP110"
58 "CCL19"
59 "HCK"
60 "PSME2"
61 "CD52"
62 "PRF1"
63 "SLC31A2"
64 "RHOH"
65 "PLAC8"
66 "IRF1"
67 "C1QA"
68 "SP140"
69 "HCP5"
70 "GMFG"
71 "TRBC1"
72 "PSMB8"
73 "SNX10"
74 "TMEM140"
75 "CD3D"
76 "MNDA"
77 "PLEK"
78 "ARHGAP25"
79 "PTPRC"
80 "HLA-J"
81 "NCF4"
82 "TCL1A"
83 "CORO1A"
84 "LILRB2"
85 "HERC5"
86 "SLAMF8"
87 "PRKCB"
88 "CD14"
89 "MYO1F"
90 "GCH1"
91 "PTGER4"
92 "GNLY"
93 "P2RY13"
94 "ITGAM"
95 "FCGR2A"
96 "ICAM3"
97 "TNFRSF17"
98 "GPR18"
99 "LY86"
100 "DDX58"
101 "VAV1"
102 "SLA"
103 "CCR5"
104 "GPR65"
105 "LY96"
106 "CYTIP"
107 "MS4A6A"
108 "DOCK10"
109 "GIMAP4"
110 "SP100"
111 "TYROBP"
112 "ISG15"
113 "CCL5"
114 "CCND2"
115 "RSAD2"
116 "LST1"
117 "HLA-G"
118 "NCF2"
119 "CST7"
120 "HNMT"
121 "IFI27"
122 "TRAT1"
123 "TRIM22"
124 "GBP2"
125 "KMO"
126 "CD37"
127 "FCER1G"
128 "CD86"
129 "CD247"
130 "HCLS1"
131 "PSMB9"
132 "PVRIG"
133 "CTSW"
134 "SAMSN1"
135 "GIMAP6"
136 "HLA-F"
137 "PSMB10"
138 "CD2"
139 "C1QB"
140 "VAMP5"
141 "CD8A"
142 "CD74"
143 "HLA-DPA1"
144 "RAC2"
145 "MS4A4A"
146 "SIRPG"
147 "IFITM1"
148 "NKG7"
149 "BANK1"
150 "AIF1"
151 "CXCL10"
152 "IFI35"
153 "HLA-DMB"
154 "FCGR1B"
155 "HSD17B11"
156 "TFEC"
157 "NPL"
158 "LILRB1"
159 "IDO1"
160 "WARS"
161 "HLA-E"
162 "SLCO2B1"
163 "CD48"
164 "GZMK"
165 "CD79B"
166 "IL21R"
167 "CCL2"
168 "IFI44"
169 "ICOS"
170 "IL10RA"
171 "GZMB"
172 "GVINP1"
173 "NR1H3"
174 "CD69"
175 "TLR7"
176 "SLC7A7"
177 "TRAC"
178 "PLXNC1"
179 "SERPINB9"
180 "HERC6"
181 "CYBB"
182 "SELL"
183 "UBE2L6"
184 "PTPN7"
185 "TAP1"
186 "LAP3"
187 "LAX1"
188 "SRGN"
189 "XCL1"
190 "OAS3"
191 "SLAMF1"
192 "HLA-DMA"
193 "EVI2B"
194 "OAS2"
195 "OASL"
196 "DDX60"
197 "GPR171"
198 "HLA-B"
199 "IFIT1"
200 "ADAMDEC1"
201 "VSIG4"
202 "LPXN"
203 "STAT1"
204 "IFIH1"
205 "LAPTM5"
206 "EVI2A"
207 "HLA-DRA"
208 "ARHGAP15"
209 "LY9"
210 "CECR1"
211 "TNFRSF1B"
212 "LCP2"
213 "CSF2RB"
214 "CCR7"
215 "GZMA"
*edges
1 149 0.396442
1 98 0.385065
1 214 0.398231
1 64 0.400501
2 135 0.38398499999999997
2 109 0.393468
2 52 0.386544
2 33 0.407965
2 134 0.409565
3 123 0.39371
3 113 0.38853200000000004
3 151 0.5243939999999999
4 150 0.445407
4 163 0.492098
4 79 0.484625
4 56 0.4378
4 193 0.489915
4 154 0.414131
4 32 0.431551
4 59 0.401715
4 109 0.535859
4 139 0.404504
4 138 0.44030600000000003
4 170 0.384805
4 145 0.475146
4 143 0.383983
4 63 0.409215
4 130 0.42751000000000006
4 156 0.47329399999999994
4 135 0.471894
4 186 0.410386
4 200 0.43250900000000003
4 118 0.425566
4 16 0.395735
4 176 0.48378000000000004
4 17 0.39778600000000003
4 202 0.398483
4 18 0.47612299999999996
4 153 0.432864
4 55 0.45673
4 134 0.520487
4 23 0.44437600000000005
4 188 0.43663199999999996
4 24 0.508085
4 128 0.49331
4 103 0.435324
4 104 0.477677
4 49 0.431475
4 75 0.43237
4 76 0.564095
4 106 0.487311
4 52 0.5761149999999999
4 107 0.5419109999999999
4 78 0.40437399999999996
4 215 0.41605299999999995
5 57 0.38643099999999997
6 134 0.398357
6 135 0.41256400000000004
7 54 0.49271899999999996
7 164 0.42415600000000003
7 163 0.424307
7 83 0.384157
7 138 0.526281
7 34 0.392557
7 170 0.43358199999999997
7 141 0.47108599999999995
7 171 0.423397
7 9 0.431321
7 10 0.458082
7 148 0.391283
7 87 0.41560699999999995
7 15 0.414954
7 177 0.43818
7 55 0.404339
7 71 0.550191
7 129 0.42598500000000006
7 75 0.490961
7 132 0.391226
7 214 0.435359
7 78 0.406684
8 136 0.418688
8 80 0.39813699999999996
8 198 0.497172
8 185 0.39674
8 53 0.45934899999999995
8 161 0.39817600000000003
9 54 0.46065
9 79 0.389457
9 164 0.5197
9 163 0.479904
9 83 0.385382
9 109 0.38450100000000004
9 34 0.431874
9 170 0.513651
9 141 0.47222
9 10 0.43451999999999996
9 65 0.386063
9 148 0.42515600000000003
9 61 0.467074
9 15 0.44408500000000006
9 87 0.426358
9 177 0.524714
9 138 0.531095
9 55 0.39050100000000004
9 126 0.39271799999999996
9 23 0.394694
9 102 0.403859
9 71 0.5208
9 210 0.393784
9 129 0.440263
9 75 0.430221
9 132 0.434646
9 52 0.393098
9 214 0.44732200000000005
9 78 0.48998800000000003
10 54 0.466603
10 109 0.387815
10 164 0.416263
10 129 0.40271599999999996
10 163 0.44933500000000004
10 138 0.526047
10 113 0.395675
10 170 0.407357
10 141 0.45372700000000005
10 211 0.397065
10 37 0.450074
10 148 0.419936
10 61 0.44589700000000004
10 171 0.439384
10 15 0.435504
10 87 0.38800100000000004
10 66 0.42255
10 177 0.43243100000000007
10 45 0.417419
10 68 0.394885
10 71 0.5141819999999999
10 159 0.42817700000000003
10 25 0.41031599999999996
10 75 0.507533
10 215 0.41980500000000004
10 214 0.408378
10 189 0.388414
11 109 0.385491
11 104 0.411001
11 134 0.42689099999999996
12 143 0.39260300000000004
12 192 0.422774
12 153 0.48579799999999995
12 71 0.385231
12 207 0.506787
12 138 0.39350599999999997
12 23 0.385087
12 61 0.397983
13 199 0.424724
13 196 0.423756
14 120 0.39281900000000003
14 105 0.387123
15 163 0.39584899999999995
15 29 0.44365
15 164 0.387511
15 177 0.456316
15 138 0.468789
15 54 0.43299899999999997
15 126 0.41331899999999994
15 34 0.39009699999999997
15 61 0.419177
15 170 0.40528000000000003
15 141 0.44935
15 142 0.41122
15 71 0.475871
15 210 0.387006
15 133 0.394662
15 148 0.403652
15 78 0.38506999999999997
16 24 0.38715700000000003
16 127 0.415649
16 18 0.387679
16 145 0.393754
16 201 0.406411
16 52 0.398304
16 107 0.43178900000000003
16 176 0.397983
17 170 0.403748
17 134 0.394069
17 76 0.38748499999999997
17 94 0.394021
17 106 0.412682
17 21 0.43615299999999996
17 86 0.394131
17 176 0.39972199999999997
18 135 0.42544099999999996
18 111 0.44234399999999996
18 105 0.388652
18 154 0.42758999999999997
18 139 0.398855
18 107 0.43992600000000004
18 24 0.42494399999999993
18 128 0.43366000000000005
18 88 0.399296
18 104 0.392223
18 145 0.45877399999999996
18 76 0.44896499999999995
18 150 0.422281
18 52 0.403827
18 118 0.38716999999999996
18 176 0.5143770000000001
19 41 0.4117
19 204 0.445014
19 30 0.463625
19 194 0.398375
19 44 0.420484
19 100 0.432699
19 31 0.40360999999999997
19 85 0.39355999999999997
19 168 0.572691
19 196 0.433291
19 123 0.444524
19 115 0.45825200000000005
19 199 0.46453
20 172 0.393959
20 164 0.384523
20 122 0.394509
20 64 0.440198
20 197 0.41884399999999994
20 132 0.39921799999999996
20 93 0.38385199999999997
20 34 0.4062
20 209 0.440724
21 163 0.387488
21 202 0.39060100000000003
21 205 0.438666
21 23 0.408004
21 170 0.46485699999999996
21 89 0.394165
21 86 0.410116
21 81 0.38857800000000003
21 210 0.418692
21 52 0.40453
21 176 0.432147
22 126 0.415908
22 165 0.406781
23 163 0.492617
23 79 0.470602
23 55 0.510655
23 193 0.42627
23 138 0.49163999999999997
23 61 0.396458
23 170 0.5023449999999999
23 164 0.401384
23 109 0.42657799999999996
23 144 0.400877
23 75 0.423433
23 148 0.449485
23 40 0.45240699999999995
23 176 0.404215
23 181 0.40526100000000004
23 202 0.436251
23 186 0.392923
23 177 0.385309
23 153 0.41818500000000003
23 45 0.387656
23 134 0.40987700000000005
23 156 0.38482
23 24 0.40876599999999996
23 128 0.391731
23 71 0.43952399999999997
23 25 0.407829
23 130 0.47675100000000004
23 212 0.392658
23 106 0.445716
23 52 0.530763
23 78 0.439662
23 215 0.418646
24 150 0.43610699999999997
24 163 0.43594700000000003
24 79 0.417739
24 135 0.399121
24 111 0.443429
24 145 0.408023
24 138 0.39506399999999997
24 139 0.412138
24 170 0.383999
24 63 0.384455
24 75 0.389665
24 156 0.41682700000000006
24 186 0.49327299999999996
24 200 0.407658
24 118 0.452704
24 176 0.48251700000000003
24 181 0.453137
24 193 0.396915
24 153 0.446654
24 109 0.43102399999999996
24 55 0.392243
24 134 0.411825
24 188 0.49663500000000005
24 157 0.403844
24 128 0.536354
24 212 0.392543
24 49 0.419202
24 130 0.395081
24 76 0.447427
24 106 0.468442
24 52 0.5181819999999999
24 107 0.42829300000000003
24 215 0.42386
25 163 0.424961
25 55 0.400048
25 129 0.385882
25 183 0.390516
25 138 0.501594
25 35 0.39134800000000003
25 164 0.390611
25 75 0.44104799999999994
25 92 0.39024699999999996
25 148 0.436859
25 171 0.44097200000000003
25 40 0.408636
25 192 0.42104600000000003
25 66 0.499988
25 170 0.42349
25 202 0.402312
25 177 0.388334
25 153 0.404937
25 45 0.392911
25 102 0.392392
25 71 0.40987299999999993
25 159 0.429753
25 185 0.390924
25 130 0.406737
25 131 0.447891
25 52 0.393296
25 78 0.424343
25 215 0.464538
26 134 0.38599
26 106 0.393803
27 204 0.41589799999999993
28 131 0.419337
28 137 0.40624099999999996
28 60 0.42832700000000007
28 183 0.425954
29 66 0.42592700000000006
29 133 0.384304
29 191 0.41293900000000006
29 177 0.407117
29 138 0.41143599999999997
29 34 0.405314
29 170 0.40758099999999997
29 141 0.443321
29 71 0.42016800000000004
29 62 0.436539
29 148 0.39446
29 189 0.392348
29 78 0.395512
30 204 0.441291
30 152 0.407344
30 44 0.45603599999999994
30 112 0.42366099999999995
30 100 0.436726
30 31 0.43071099999999996
30 190 0.428825
30 168 0.41871
30 194 0.500339
30 115 0.46771899999999994
30 199 0.462438
30 123 0.40314099999999997
31 41 0.385841
31 115 0.416249
31 194 0.40777199999999997
31 147 0.384366
31 112 0.398967
31 195 0.38414
31 199 0.424354
32 134 0.42962100000000003
32 103 0.429201
32 193 0.397357
113 66 0.41144
113 163 0.41268900000000003
113 151 0.42656099999999997
113 103 0.401102
113 116 0.392368
113 138 0.44959799999999994
113 86 0.41929700000000003
113 170 0.402854
113 71 0.41197799999999996
113 75 0.449925
113 148 0.40714
113 171 0.41888500000000006
35 66 0.420799
35 71 0.396391
35 192 0.41424700000000003
35 183 0.411332
35 185 0.384155
35 75 0.388114
35 215 0.385306
35 171 0.39427399999999996
35 60 0.38459299999999996
35 61 0.400292
36 54 0.473567
36 164 0.444446
36 163 0.438445
36 138 0.455271
36 34 0.389843
36 170 0.419137
36 197 0.40072800000000003
36 214 0.398064
36 64 0.46160100000000004
36 146 0.42377700000000007
36 87 0.405186
36 202 0.419037
36 103 0.39496
36 45 0.429832
36 102 0.419649
36 55 0.39295399999999997
36 182 0.39558899999999997
36 130 0.38458200000000003
36 213 0.384269
36 52 0.413221
36 191 0.396874
36 78 0.392181
37 66 0.431619
37 54 0.397484
37 164 0.41619700000000004
37 177 0.409974
37 163 0.407578
37 138 0.481779
37 170 0.400074
37 141 0.38648899999999997
37 71 0.466505
37 159 0.486043
37 75 0.456532
37 171 0.394223
37 160 0.422005
37 215 0.39366
38 158 0.44573100000000004
38 67 0.393904
40 163 0.431616
40 109 0.396708
40 138 0.413177
40 61 0.386919
40 170 0.397885
40 144 0.38718600000000003
40 130 0.417367
40 148 0.41455200000000003
40 52 0.405457
40 78 0.41613100000000003
40 215 0.38812399999999997
66 183 0.415192
66 138 0.442406
66 60 0.476029
66 141 0.387488
66 62 0.40389899999999995
66 92 0.39757800000000004
66 148 0.41758
66 171 0.444333
66 192 0.399967
66 170 0.414696
66 177 0.392426
66 71 0.403599
66 78 0.397688
66 159 0.45237700000000003
66 185 0.531275
66 72 0.39843
66 131 0.477296
66 215 0.406013
66 203 0.411688
66 160 0.41170500000000004
66 161 0.44425600000000004
43 46 0.395597
44 41 0.384713
44 115 0.42434499999999997
44 204 0.399969
44 199 0.479133
55 208 0.42578299999999997
55 54 0.400994
55 79 0.41918999999999995
55 164 0.423624
55 135 0.43924799999999997
55 163 0.52081
55 71 0.47705699999999995
55 109 0.505879
55 61 0.39311199999999996
55 170 0.46051800000000004
55 144 0.39012800000000003
55 130 0.457463
55 65 0.42671899999999996
55 87 0.41102
55 214 0.390279
55 202 0.39337
55 150 0.38912800000000003
55 138 0.503211
55 153 0.41465
55 193 0.411268
55 134 0.42461499999999996
55 102 0.392057
55 103 0.383955
55 104 0.390965
55 75 0.47688500000000006
55 106 0.43472799999999995
55 52 0.49674300000000005
55 107 0.44448000000000004
55 78 0.430842
55 215 0.410132
46 131 0.459535
46 72 0.396915
46 48 0.390071
47 177 0.43184399999999995
49 109 0.399055
49 135 0.412383
49 111 0.45134399999999997
49 193 0.44676800000000005
49 107 0.41766899999999996
49 128 0.426882
49 145 0.43839799999999995
49 186 0.38509
49 105 0.411729
49 52 0.437424
49 76 0.392522
50 211 0.384646
51 134 0.39719499999999996
52 163 0.561454
52 109 0.49979799999999996
52 164 0.430655
52 111 0.408355
52 212 0.445296
52 59 0.42816099999999996
52 134 0.49226099999999995
52 170 0.486679
52 107 0.508259
52 118 0.44872799999999996
52 176 0.507464
52 125 0.396891
52 127 0.394467
52 128 0.47102700000000003
52 71 0.400986
52 130 0.5296569999999999
52 76 0.476541
52 150 0.444741
52 188 0.496281
52 78 0.5059020000000001
52 186 0.394239
52 79 0.527408
52 135 0.425044
52 81 0.396395
52 181 0.421471
52 193 0.535424
52 101 0.39874299999999996
52 138 0.494882
52 139 0.385801
52 144 0.433424
52 145 0.417675
52 148 0.42313999999999996
52 200 0.471699
52 202 0.47221599999999997
52 213 0.393393
52 206 0.443867
52 153 0.48475
52 156 0.48311400000000004
52 102 0.415048
52 103 0.40379899999999996
52 104 0.44367
52 75 0.44118500000000005
52 105 0.384919
52 106 0.5140100000000001
52 215 0.47011099999999995
53 136 0.396298
53 198 0.5143310000000001
54 163 0.48253
54 109 0.39618200000000003
54 189 0.38913200000000003
54 138 0.55701
54 87 0.440622
54 170 0.43986800000000004
54 141 0.463425
54 61 0.446629
54 164 0.504602
54 214 0.485996
54 169 0.384152
54 177 0.441621
54 97 0.385779
54 45 0.460222
54 68 0.386466
54 171 0.425442
54 71 0.559409
54 210 0.385838
54 129 0.464854
54 215 0.403383
54 75 0.513408
54 132 0.42083999999999994
54 191 0.395196
54 78 0.45687799999999995
54 102 0.38862800000000003
45 164 0.405194
45 215 0.42250600000000005
45 177 0.384139
45 163 0.41051400000000005
45 97 0.437829
45 138 0.46102200000000004
45 68 0.393818
45 170 0.402837
45 71 0.414641
45 159 0.397582
45 75 0.40420700000000004
45 148 0.43758800000000003
45 169 0.42624300000000004
45 171 0.397698
45 78 0.39926100000000003
45 187 0.433019
56 135 0.397366
56 109 0.43010699999999996
56 134 0.39541
57 41 0.41690900000000003
57 110 0.479242
57 196 0.41780600000000007
57 74 0.40208299999999997
58 214 0.41096400000000005
59 127 0.40630700000000003
59 128 0.41492399999999996
59 150 0.430382
59 181 0.38859899999999997
59 106 0.39166599999999996
59 188 0.389936
59 176 0.460891
60 183 0.440878
60 185 0.403026
60 131 0.41813599999999995
61 164 0.398735
61 211 0.423387
61 163 0.46282399999999996
61 83 0.5032439999999999
61 138 0.474905
61 141 0.387413
61 148 0.41264300000000004
61 189 0.384054
61 119 0.390295
61 177 0.459714
61 153 0.400647
61 126 0.527014
61 67 0.401298
61 71 0.558243
61 129 0.402725
61 75 0.511907
61 78 0.43681000000000003
62 164 0.386852
62 166 0.430489
62 138 0.455581
62 102 0.43678500000000003
62 170 0.424058
62 141 0.416217
62 171 0.421576
62 210 0.38811999999999997
62 159 0.39164499999999997
62 92 0.417293
62 148 0.5002340000000001
62 191 0.397487
62 78 0.399674
62 215 0.43935100000000005
187 97 0.42263500000000004
156 163 0.426371
156 109 0.44294300000000003
156 200 0.517536
156 193 0.477889
156 188 0.38774899999999995
156 206 0.42632600000000004
156 134 0.464947
156 79 0.45232700000000003
156 107 0.403829
156 128 0.408513
156 104 0.45455200000000007
156 73 0.38566
156 130 0.40455599999999997
156 105 0.38469699999999996
156 106 0.384966
156 76 0.448662
156 176 0.43399499999999996
64 164 0.412261
64 82 0.419854
64 98 0.405331
64 209 0.38601199999999997
65 163 0.394692
65 164 0.39192899999999997
65 182 0.46624099999999996
65 129 0.39716799999999997
65 98 0.41266400000000003
65 214 0.448747
41 147 0.39813200000000004
41 112 0.487625
41 100 0.40053099999999997
41 199 0.48031899999999994
41 195 0.46704700000000005
67 127 0.449456
67 163 0.38819000000000004
67 211 0.385915
67 111 0.457495
67 153 0.408544
67 150 0.42417299999999997
67 139 0.6128640000000001
68 71 0.43176499999999995
68 177 0.400818
68 163 0.392796
68 75 0.407061
68 164 0.38829
68 138 0.45585200000000003
68 78 0.42971899999999996
194 190 0.489796
194 115 0.44547299999999995
194 195 0.38606999999999997
70 75 0.427178
70 109 0.394793
70 150 0.42783000000000004
70 135 0.452298
70 208 0.447284
158 84 0.455578
72 185 0.458168
72 183 0.411134
72 198 0.41138100000000005
72 69 0.449689
72 131 0.558834
72 161 0.42740100000000003
74 211 0.389441
75 109 0.500915
75 164 0.47954600000000003
75 163 0.55562
75 170 0.439483
75 171 0.490871
75 189 0.41105600000000003
75 119 0.387891
75 177 0.449346
75 71 0.592448
75 129 0.447538
75 130 0.4109
75 131 0.390413
75 150 0.452433
75 78 0.491472
75 135 0.427696
75 211 0.427465
75 83 0.4574
75 116 0.388518
75 138 0.6058720000000001
75 87 0.42286
75 141 0.426237
75 144 0.40150399999999997
75 148 0.46645299999999995
75 214 0.43644399999999994
75 202 0.405147
75 153 0.454532
75 143 0.396226
75 102 0.392916
75 103 0.389374
75 159 0.39739
75 106 0.5003310000000001
75 208 0.424418
75 215 0.516267
76 79 0.39659
76 135 0.44355
76 193 0.438936
76 206 0.442796
76 134 0.512273
76 109 0.465412
76 188 0.42268599999999995
76 128 0.457293
76 104 0.488784
76 145 0.44166000000000005
76 105 0.407143
76 106 0.393226
76 107 0.484813
76 176 0.430579
148 109 0.406796
148 164 0.433325
148 163 0.480969
148 79 0.397013
148 138 0.523644
148 170 0.45943100000000003
148 141 0.4489
148 92 0.415257
148 173 0.387316
148 177 0.444121
148 102 0.391717
148 171 0.42510600000000004
148 71 0.47732399999999997
148 211 0.40115100000000004
148 130 0.40357
148 215 0.481293
148 78 0.448248
148 144 0.397308
78 163 0.554766
78 109 0.46948199999999995
78 164 0.52223
78 34 0.435352
78 170 0.499616
78 102 0.487725
78 177 0.497331
78 71 0.496904
78 182 0.40024499999999996
78 129 0.43436400000000003
78 130 0.436776
78 132 0.40210300000000004
78 79 0.470714
78 211 0.389511
78 193 0.384544
78 138 0.5702010000000001
78 87 0.457241
78 144 0.419883
78 92 0.390741
78 214 0.409543
78 171 0.384399
78 202 0.46528100000000006
78 141 0.443474
78 189 0.398567
78 103 0.392377
78 210 0.400613
78 159 0.386585
78 212 0.387669
78 106 0.403423
78 98 0.407613
78 191 0.394901
199 100 0.44671099999999997
199 115 0.539644
199 204 0.432468
199 195 0.449141
199 112 0.467887
79 163 0.502158
79 109 0.45213400000000004
79 164 0.417822
79 193 0.48763100000000004
79 134 0.4389
79 138 0.46047899999999997
79 170 0.44938999999999996
79 144 0.400642
79 200 0.404105
79 176 0.390667
79 202 0.41074099999999997
79 106 0.42763999999999996
79 130 0.460746
79 215 0.399357
80 185 0.391995
80 136 0.537281
80 117 0.615291
80 198 0.464888
159 163 0.408645
159 164 0.412815
159 71 0.388516
159 138 0.483867
159 92 0.391842
159 131 0.404783
159 171 0.43382200000000004
159 203 0.384965
159 215 0.417782
83 163 0.41092799999999996
83 116 0.406061
83 126 0.45565200000000006
83 137 0.397877
83 138 0.41524399999999995
83 71 0.453937
83 211 0.469213
83 119 0.396336
116 150 0.430116
116 81 0.402484
85 180 0.38413200000000003
86 170 0.408233
86 103 0.416858
86 138 0.408958
86 166 0.391845
86 102 0.417601
87 163 0.45036099999999996
87 109 0.4173
87 164 0.456039
87 71 0.431249
87 138 0.49260600000000004
87 170 0.42311499999999996
87 141 0.397764
87 197 0.42705699999999996
87 171 0.394371
87 214 0.477829
87 149 0.386824
87 177 0.399098
87 102 0.43784799999999996
87 103 0.39016100000000004
87 182 0.429832
87 129 0.40203099999999997
87 130 0.385858
87 98 0.430663
87 208 0.411285
88 128 0.428787
88 176 0.403227
88 111 0.385829
108 134 0.38806199999999996
108 193 0.405475
91 134 0.384535
91 135 0.434511
92 164 0.387936
92 71 0.385621
92 138 0.423695
92 189 0.41632299999999994
92 171 0.465712
92 215 0.41857700000000003
95 154 0.432878
95 107 0.39321300000000003
96 215 0.40617
98 149 0.41440200000000005
98 109 0.40989899999999996
98 164 0.41813500000000003
98 163 0.42173299999999997
98 197 0.390192
98 182 0.433386
98 214 0.406625
98 208 0.400659
99 107 0.405723
100 115 0.45756
100 112 0.400025
101 170 0.42971000000000004
101 163 0.42089799999999994
101 176 0.401107
102 109 0.42084499999999997
102 164 0.43422200000000005
102 163 0.434759
102 166 0.397766
102 71 0.410876
102 138 0.5014810000000001
102 170 0.489015
102 141 0.38501799999999997
102 89 0.434017
102 130 0.428433
102 202 0.42689799999999994
102 179 0.40329899999999996
102 103 0.46093900000000004
102 191 0.398044
103 163 0.434435
103 109 0.45050100000000004
103 138 0.454676
103 134 0.41282700000000006
103 170 0.385565
103 164 0.40724899999999997
103 107 0.395252
104 163 0.402023
104 109 0.508807
104 135 0.47475
104 193 0.46381700000000003
104 206 0.452304
104 134 0.517115
104 107 0.446431
104 128 0.39991
104 208 0.39474899999999996
104 145 0.41171899999999995
104 200 0.40649
104 105 0.43429300000000004
104 175 0.388758
104 176 0.418847
105 120 0.391623
105 134 0.456442
105 135 0.453211
105 193 0.41545200000000004
105 206 0.469103
105 155 0.405968
105 145 0.473601
105 42 0.476314
106 163 0.49185
106 164 0.384467
106 135 0.432601
106 193 0.47648900000000005
106 134 0.44732799999999995
106 138 0.470366
106 170 0.41068599999999994
106 171 0.422544
106 144 0.403511
106 200 0.398829
106 130 0.471925
106 176 0.396426
106 202 0.39374899999999996
106 153 0.42481800000000003
106 109 0.409088
106 128 0.43055
106 71 0.42325100000000004
106 188 0.39544
106 215 0.487385
107 134 0.464434
107 135 0.43144399999999994
107 111 0.391865
107 109 0.484469
107 145 0.469092
107 176 0.4444
107 193 0.40317
107 153 0.40989799999999993
107 154 0.463513
107 128 0.42381499999999994
107 186 0.396834
107 150 0.43159899999999995
89 170 0.397839
89 202 0.398432
109 208 0.48940600000000006
109 163 0.539319
109 164 0.44912399999999997
109 134 0.493395
109 170 0.421176
109 176 0.415596
109 128 0.44504499999999997
109 71 0.421712
109 130 0.428903
109 150 0.465735
109 188 0.39555300000000004
109 135 0.554247
109 193 0.479429
109 138 0.516392
109 186 0.405961
109 202 0.39721599999999996
109 153 0.39234600000000003
109 215 0.42552
111 127 0.544822
111 205 0.406905
111 181 0.420692
111 139 0.469058
111 188 0.389783
111 128 0.466794
111 140 0.409167
111 150 0.46530900000000003
111 176 0.41868299999999997
112 190 0.386542
112 115 0.395115
112 195 0.418112
34 164 0.43206300000000003
34 177 0.451792
34 138 0.424675
34 214 0.39001199999999997
34 141 0.42192700000000005
34 170 0.41354300000000005
34 71 0.399447
34 129 0.408445
34 132 0.46198999999999996
114 71 0.40203099999999997
115 204 0.478484
115 152 0.445917
115 168 0.41753100000000004
115 121 0.40347
115 123 0.40215
90 215 0.385395
117 136 0.528446
117 198 0.444562
118 128 0.390075
118 153 0.44388999999999995
118 188 0.43854
118 176 0.43901
119 71 0.38948
119 138 0.39498
200 163 0.435125
200 134 0.41481
200 213 0.387935
200 193 0.41768
200 125 0.396437
200 128 0.38932100000000003
200 188 0.394448
200 176 0.41109700000000005
122 197 0.392491
122 164 0.384652
123 204 0.437668
123 152 0.400501
123 196 0.483004
123 168 0.390358
123 183 0.41756899999999997
123 186 0.385694
123 131 0.39398299999999997
123 203 0.419188
124 39 0.41549300000000006
126 71 0.445737
126 211 0.40821399999999997
126 177 0.393733
127 181 0.427704
127 128 0.42341999999999996
127 139 0.483009
127 205 0.42813199999999996
127 176 0.43384399999999995
128 163 0.43229700000000004
128 157 0.3953
128 181 0.418566
128 135 0.39581
128 167 0.389371
128 134 0.387513
128 139 0.42566899999999996
128 170 0.388969
128 176 0.481083
128 193 0.415017
128 154 0.43312700000000004
128 188 0.42865699999999995
128 186 0.40622800000000003
128 150 0.48247399999999996
129 132 0.385153
129 177 0.410371
129 138 0.48358900000000005
129 163 0.41093199999999996
129 170 0.386323
129 141 0.402345
129 71 0.48364799999999997
129 164 0.451822
129 214 0.47495600000000004
215 163 0.49521099999999996
215 164 0.44916000000000006
215 137 0.394445
215 134 0.39943
215 138 0.532099
215 170 0.421483
215 171 0.508606
215 153 0.429543
215 188 0.404731
215 71 0.435511
215 183 0.40086700000000003
215 130 0.47016499999999994
215 131 0.40026799999999996
215 193 0.39069
215 208 0.38618
215 144 0.447155
130 163 0.487407
130 164 0.398309
130 193 0.481245
130 138 0.47972200000000004
130 170 0.472498
130 144 0.476026
130 176 0.420998
130 202 0.41825
130 134 0.444165
130 71 0.396609
131 183 0.48245299999999997
131 69 0.476411
131 198 0.39504
131 137 0.384044
131 138 0.389726
131 171 0.44118599999999997
131 185 0.47430500000000003
131 203 0.42781
131 161 0.404084
132 164 0.43348400000000004
132 177 0.384203
132 138 0.448147
132 141 0.449096
132 71 0.409073
132 214 0.40547
134 163 0.41731999999999997
134 188 0.385862
134 138 0.401726
134 135 0.500159
134 186 0.397309
134 174 0.401145
134 175 0.383941
134 202 0.396441
134 193 0.514077
134 206 0.456759
134 178 0.392704
134 145 0.40724299999999997
135 163 0.41941000000000006
135 145 0.455621
135 150 0.41571800000000003
135 138 0.38702
135 186 0.41210699999999995
135 42 0.398581
135 193 0.47302
135 206 0.41267299999999996
135 208 0.45294300000000004
138 208 0.42717700000000003
138 163 0.5827399999999999
138 166 0.384671
138 170 0.54972
138 146 0.390449
138 189 0.41656099999999996
138 164 0.580095
138 177 0.515628
138 71 0.623222
138 182 0.43205
138 211 0.398048
138 193 0.43753000000000003
138 197 0.433061
138 144 0.461678
138 169 0.393152
138 171 0.49691
138 202 0.45791099999999996
138 214 0.489043
138 141 0.49995500000000004
138 153 0.422879
138 210 0.43223100000000003
138 212 0.401175
138 191 0.443618
139 153 0.43429399999999996
139 154 0.45116000000000006
139 143 0.389073
139 150 0.415538
139 176 0.398966
141 163 0.41939899999999997
141 164 0.485271
141 170 0.41610699999999995
141 171 0.38918
141 177 0.435701
141 71 0.47779099999999997
141 214 0.417045
141 189 0.41669399999999995
143 153 0.48480200000000007
143 207 0.393916
143 192 0.45092299999999996
144 163 0.42417200000000005
144 177 0.40763
144 193 0.413529
144 170 0.397926
144 171 0.385208
144 71 0.444483
145 42 0.41751499999999997
146 184 0.400544
149 182 0.394301
150 163 0.45553
150 170 0.385031
150 77 0.417451
150 176 0.484153
150 181 0.44077200000000005
150 153 0.40732399999999996
150 154 0.42535500000000004
150 208 0.394497
150 81 0.39607600000000004
152 204 0.386344
152 183 0.428234
153 162 0.387329
153 163 0.433428
153 192 0.493929
153 207 0.522359
153 176 0.428371
153 181 0.38445999999999997
154 176 0.408113
71 164 0.508691
71 163 0.538888
71 170 0.53491
71 171 0.43699899999999997
71 189 0.407643
71 177 0.552056
71 208 0.42241999999999996
71 211 0.438733
71 214 0.511996
71 210 0.40010100000000004
71 212 0.400979
71 191 0.41715699999999994
81 170 0.402445
81 163 0.414059
160 185 0.414817
160 171 0.397047
161 136 0.43244
161 198 0.492733
161 185 0.461085
163 170 0.522238
163 164 0.5370090000000001
163 189 0.39270700000000003
163 214 0.440567
163 176 0.410058
163 182 0.403325
163 193 0.437216
163 171 0.434238
163 202 0.45033900000000004
163 210 0.40980500000000003
163 211 0.402495
163 212 0.41413
163 208 0.431566
164 170 0.491134
164 177 0.454826
164 182 0.45298599999999994
164 202 0.42954
164 197 0.41721099999999994
164 210 0.40369
164 214 0.486224
166 170 0.416156
166 202 0.399353
166 210 0.41447399999999995
166 191 0.384886
168 204 0.412811
170 214 0.41233500000000006
170 181 0.385376
170 177 0.501042
170 211 0.38475
170 193 0.405435
170 171 0.388384
170 202 0.427545
170 205 0.433104
170 210 0.48672600000000005
170 191 0.439726
176 181 0.451424
176 205 0.394094
176 193 0.41492799999999996
176 188 0.412365
177 210 0.41047100000000003
177 212 0.391206
177 214 0.406672
180 196 0.417365
181 186 0.38424200000000003
181 212 0.387963
181 188 0.38504
208 193 0.43050200000000005
208 214 0.390362
182 197 0.39117199999999996
182 214 0.44248699999999996
183 196 0.393316
183 171 0.400959
183 185 0.409922
183 203 0.45272399999999996
185 136 0.44023500000000004
185 69 0.394896
185 198 0.424912
185 171 0.39677199999999996
185 203 0.473366
185 39 0.417062
42 206 0.442326
189 171 0.44023100000000004
192 207 0.5071939999999999
193 202 0.388164
193 206 0.48498100000000005
196 204 0.46151499999999995
197 214 0.410092
198 136 0.540354
171 214 0.42178999999999994
202 210 0.38727
203 39 0.395542
