# Supplementary material for: Network Modularity in Breast Cancer Molecular Subtypes
Source: Front Physiol. 2017 Nov 17;8:915. doi: 10.3389/fphys.2017.00915 (PMC5699328; doi:10.3389/fphys.2017.00915)
Supplement: Supplementary file 3 [file SupplementaryMaterial3.ZIP › SupplementaryMaterial3/basal10k/ISLANDS/basal10k_I003.net]

*vertices 121
1 "SIGLEC8"
2 "CYP11B2"
3 "KCNQ1DN"
4 "ZNF205"
5 "KCNC2"
6 "SIX5"
7 "MYL10"
8 "MAP2K7"
9 "SLC12A9"
10 "CPNE7"
11 "CYP2W1"
12 "PPP2R5B"
13 "SCT"
14 "GPR162"
15 "PRDM8"
16 "MLXIPL"
17 "PTPRS"
18 "PROC"
19 "NGB"
20 "HGC6.3"
21 "CES1P1"
22 "DUX1"
23 "MUC13"
24 "SLC6A2"
25 "SH3BP1"
26 "AGAP2"
27 "PRX"
28 "SLC22A6"
29 "IGH"
30 "PDCD1"
31 "KCTD17"
32 "ZBTB7B"
33 "ZNF224"
34 "TPPP"
35 "DSPP"
36 "APOA4"
37 "CELF3"
38 "ADRA2C"
39 "ADAMTS7"
40 "MORN1"
41 "A4GALT"
42 "ACHE"
43 "ARSD"
44 "HPCAL4"
45 "ROM1"
46 "GRIN1"
47 "GJC2"
48 "PSD"
49 "ATXN2L"
50 "OSGIN1"
51 "PLCH2"
52 "AMN"
53 "TNFRSF13B"
54 "CENPO"
55 "NFKBIL1"
56 "PNMA3"
57 "PCDHA10"
58 "FXYD2"
59 "TAOK2"
60 "LTB4R2"
61 "FOXO4"
62 "HIC1"
63 "TFR2"
64 "KCNQ4"
65 "IQCC"
66 "ENTPD2"
67 "ZNF787"
68 "SOX15"
69 "HDAC7"
70 "TCF15"
71 "ZNF646"
72 "HCN2"
73 "SERINC2"
74 "APOL2"
75 "GDF2"
76 "FUT7"
77 "IGFALS"
78 "TONSL"
79 "GRK1"
80 "APC2"
81 "SDK2"
82 "SNAPC2"
83 "FOXP3"
84 "DLG4"
85 "TCAP"
86 "CYorf17"
87 "EPN1"
88 "NRG1"
89 "TMEM59L"
90 "MAPRE3"
91 "CEBPE"
92 "BEST1"
93 "APOBEC3F"
94 "CYTH3"
95 "HMX1"
96 "GNAT1"
97 "IZUMO4"
98 "NPEPL1"
99 "AGER"
100 "TUT1"
101 "CNGB1"
102 "SEPT5-GP1BB"
103 "NPR1"
104 "RIN1"
105 "EPO"
106 "HNF4A"
107 "VRTN"
108 "HOXB3"
109 "AC018766.5"
110 "SLC26A1"
111 "CNPY4"
112 "SRCAP"
113 "ARVCF"
114 "ELAVL3"
115 "GPR144"
116 "POLG"
117 "NTRK1"
118 "TSC22D4"
119 "FABP2"
120 "NPAS1"
121 "CELA2B"
*edges
1 87 0.45101499999999994
1 90 0.447532
1 60 0.387506
1 31 0.38879400000000003
1 65 0.405767
1 46 0.413178
1 71 0.388406
1 13 0.402753
1 36 0.441079
1 76 0.453928
1 104 0.398758
1 39 0.413411
1 41 0.401986
1 109 0.48001000000000005
1 77 0.39026
1 111 0.39873800000000004
1 6 0.39889600000000003
1 22 0.42514300000000005
1 114 0.454349
1 115 0.447039
1 40 0.40371
1 102 0.46295699999999995
2 59 0.39507
2 114 0.427511
2 10 0.387048
2 95 0.44618500000000005
2 65 0.384552
2 108 0.392488
2 68 0.502038
2 69 0.42818199999999995
2 89 0.387071
2 37 0.397615
2 14 0.42243400000000003
2 16 0.5291100000000001
2 103 0.395572
2 104 0.403445
2 76 0.43644499999999997
2 77 0.42741599999999996
2 98 0.446866
2 109 0.405296
2 7 0.404444
2 84 0.504235
2 119 0.45965500000000004
2 26 0.434389
2 25 0.388808
94 87 0.423407
94 102 0.39907
94 46 0.388133
94 82 0.39802
4 65 0.392443
4 22 0.410372
4 60 0.39235
4 7 0.390251
4 115 0.415096
4 90 0.43028900000000003
4 114 0.417799
4 11 0.399518
4 102 0.394326
4 76 0.38460700000000003
4 109 0.39484600000000003
5 16 0.402328
5 22 0.408163
5 65 0.38810300000000003
5 90 0.42843000000000003
5 115 0.3962
5 77 0.40927399999999997
5 43 0.384835
5 102 0.428154
5 114 0.41153
5 87 0.385063
5 21 0.396988
6 87 0.41807799999999995
6 90 0.41311800000000004
6 70 0.385245
6 41 0.40310300000000004
6 109 0.40492399999999995
6 77 0.39824699999999996
6 62 0.388799
6 64 0.407169
6 46 0.460237
6 114 0.39597899999999997
6 115 0.429192
6 82 0.390876
6 40 0.39824899999999996
6 83 0.407909
6 11 0.396142
6 13 0.386465
6 36 0.39155500000000004
6 102 0.44073
6 15 0.402426
7 87 0.402246
7 90 0.449838
7 114 0.49183599999999994
7 60 0.41540900000000003
7 65 0.45345
7 108 0.39007
7 46 0.39227399999999996
7 68 0.397623
7 69 0.396491
7 58 0.387011
7 71 0.402397
7 36 0.38471500000000003
7 16 0.470141
7 98 0.435075
7 104 0.394395
7 34 0.41966499999999995
7 76 0.438378
7 77 0.448247
7 111 0.45128
7 61 0.396654
7 79 0.39063200000000003
7 22 0.398885
7 109 0.456288
7 115 0.455845
7 84 0.494159
7 119 0.396542
7 102 0.469898
7 85 0.399455
7 70 0.41968599999999995
21 87 0.41186999999999996
21 47 0.385637
21 90 0.44809799999999994
21 34 0.42927200000000004
21 103 0.38464499999999996
21 62 0.403631
21 56 0.469271
21 38 0.400946
21 11 0.406928
21 46 0.385071
21 70 0.42656700000000003
21 65 0.391205
21 13 0.420842
21 36 0.45142
21 39 0.389036
21 107 0.44796800000000003
21 76 0.417429
21 77 0.395712
21 78 0.385415
21 98 0.406517
21 79 0.45995699999999995
21 8 0.386376
21 121 0.423808
21 22 0.440928
21 109 0.440572
21 115 0.463674
21 110 0.428317
21 102 0.466757
21 111 0.39409299999999997
21 114 0.49232600000000004
9 118 0.38450500000000004
11 88 0.400111
11 56 0.385204
11 90 0.478509
11 121 0.510838
11 63 0.427041
11 99 0.433619
11 46 0.392067
11 100 0.389414
11 101 0.390954
11 34 0.408974
11 13 0.450604
11 36 0.44386099999999995
11 120 0.418368
11 15 0.421429
11 72 0.45877399999999996
11 39 0.39261799999999997
11 107 0.412934
11 19 0.400481
11 110 0.412501
11 78 0.415228
11 114 0.398959
11 115 0.443058
11 40 0.465156
11 29 0.422313
11 102 0.488187
11 111 0.383986
12 104 0.40171999999999997
12 68 0.391895
12 69 0.386818
13 87 0.40934899999999996
13 90 0.408873
13 35 0.391413
13 62 0.442949
13 65 0.393336
13 99 0.423684
13 46 0.387615
13 36 0.477475
13 88 0.40286500000000003
13 39 0.400646
13 107 0.415487
13 41 0.390167
13 109 0.413608
13 110 0.44266000000000005
13 78 0.424946
13 79 0.395771
13 8 0.401618
13 22 0.387205
13 114 0.454962
13 115 0.45180200000000004
13 40 0.437192
13 29 0.430482
13 102 0.500654
13 111 0.406427
13 121 0.4343
14 16 0.423296
14 87 0.386731
14 104 0.387387
14 114 0.423605
14 76 0.41665399999999997
14 95 0.407953
14 109 0.410782
14 98 0.44158800000000004
14 108 0.391418
14 68 0.44593900000000003
14 84 0.42031
14 118 0.40016799999999997
14 26 0.41114799999999996
15 72 0.386949
15 99 0.38557800000000003
15 121 0.404594
15 36 0.384017
16 87 0.389524
16 90 0.455283
16 59 0.39084800000000003
16 103 0.389482
16 60 0.4365
16 84 0.523972
16 95 0.451121
16 58 0.391888
16 65 0.418731
16 108 0.41889099999999996
16 46 0.423966
16 68 0.49853800000000004
16 69 0.45430299999999996
16 70 0.39981300000000003
16 71 0.394235
16 113 0.38395100000000004
16 102 0.411545
16 104 0.423365
16 22 0.401881
16 76 0.45705500000000004
16 43 0.392548
16 98 0.483152
16 109 0.44721400000000006
16 118 0.44486899999999996
16 49 0.398717
16 52 0.401379
16 53 0.41295600000000005
16 119 0.481336
16 26 0.4257
16 85 0.414206
16 77 0.47971400000000003
16 114 0.46653999999999995
17 87 0.390375
17 114 0.397335
17 115 0.43363199999999996
17 102 0.436352
17 62 0.421766
17 36 0.4087
59 112 0.42095299999999997
59 69 0.406238
59 84 0.384911
19 72 0.40798
19 8 0.38852600000000004
20 56 0.434134
20 115 0.38996
8 72 0.394828
8 90 0.44086099999999995
8 111 0.392311
8 121 0.448592
8 63 0.41988000000000003
8 38 0.404437
8 99 0.38860700000000004
8 114 0.389336
8 115 0.461549
8 33 0.422187
8 40 0.384562
8 36 0.43411700000000003
8 102 0.45810200000000006
22 87 0.45420299999999997
22 72 0.388707
22 90 0.46490200000000004
22 60 0.39188
22 84 0.389379
22 64 0.438479
22 31 0.397381
22 65 0.44638100000000003
22 46 0.407725
22 80 0.415971
22 34 0.396889
22 36 0.43812
22 104 0.393044
22 39 0.41960699999999995
22 107 0.42123299999999997
22 41 0.393269
22 44 0.43215699999999996
22 76 0.46109799999999995
22 43 0.404094
22 111 0.44297600000000004
22 79 0.421367
22 109 0.49663199999999996
22 114 0.488368
22 115 0.5163770000000001
22 77 0.42874799999999996
22 102 0.47474099999999997
22 121 0.395466
23 102 0.404831
23 90 0.389538
23 114 0.39169
24 98 0.41142799999999996
24 84 0.38909499999999997
25 68 0.385703
27 87 0.40558299999999997
27 98 0.41147700000000004
27 47 0.385251
27 68 0.384825
27 103 0.409005
27 76 0.423658
27 26 0.425509
27 109 0.428541
84 87 0.401279
84 90 0.44526899999999997
84 103 0.389542
84 60 0.41702
84 95 0.432996
84 65 0.445633
84 108 0.419942
84 46 0.395973
84 68 0.459261
84 69 0.44689300000000004
84 70 0.433104
84 105 0.391014
84 102 0.42046300000000003
84 50 0.415968
84 98 0.450734
84 104 0.387746
84 85 0.428192
84 76 0.442328
84 77 0.42738000000000004
84 111 0.403001
84 113 0.396018
84 109 0.435145
84 49 0.392521
84 83 0.40110500000000004
84 52 0.388362
84 53 0.403663
84 119 0.469783
84 26 0.398481
84 114 0.48751099999999997
30 109 0.400046
30 115 0.40879899999999997
31 87 0.39834200000000003
31 39 0.385206
31 41 0.403047
31 114 0.401095
31 76 0.40113699999999997
31 102 0.385452
31 79 0.425466
31 109 0.388939
31 90 0.397047
32 71 0.389725
32 77 0.38966300000000004
32 109 0.418156
34 72 0.403174
34 87 0.395012
34 90 0.45728500000000005
34 40 0.389812
34 114 0.459822
34 109 0.429291
34 111 0.407787
34 62 0.40141
34 79 0.386965
34 88 0.387088
34 38 0.38695300000000005
34 115 0.500818
34 70 0.42088000000000003
34 102 0.499017
34 105 0.400596
34 36 0.44833500000000004
34 107 0.389421
36 56 0.425476
36 57 0.404979
36 62 0.430253
36 63 0.409018
36 38 0.425076
36 46 0.406559
36 80 0.404331
36 58 0.383971
36 72 0.413862
36 76 0.416405
36 77 0.395356
36 78 0.385187
36 79 0.42260299999999995
36 81 0.41810600000000003
36 83 0.389889
36 29 0.420441
36 87 0.439775
36 88 0.443907
36 90 0.521303
36 40 0.483204
36 121 0.49716899999999997
36 96 0.385428
36 99 0.461962
36 100 0.401113
36 101 0.387288
36 120 0.449255
36 65 0.44876400000000005
36 104 0.409894
36 39 0.463585
36 41 0.430623
36 109 0.463395
36 110 0.41476199999999996
36 111 0.438254
36 114 0.480629
36 115 0.534798
36 91 0.387495
36 28 0.43058900000000006
36 73 0.386509
36 102 0.52279
36 105 0.390408
38 87 0.42821800000000004
38 56 0.43199899999999997
38 90 0.415735
38 91 0.398974
38 109 0.412016
38 121 0.397113
38 65 0.396121
38 114 0.386676
38 115 0.45302600000000004
38 28 0.41586999999999996
38 102 0.395505
108 87 0.384369
108 90 0.40224899999999997
108 114 0.46861800000000003
108 76 0.393425
108 98 0.410441
108 109 0.398921
108 65 0.40268200000000004
108 68 0.390516
108 69 0.400665
108 53 0.385832
108 119 0.399959
108 102 0.400412
108 85 0.38814499999999996
39 87 0.43273999999999996
39 56 0.41679799999999995
39 90 0.45036400000000004
39 62 0.38666300000000003
39 65 0.432882
39 41 0.398661
39 109 0.395808
39 77 0.410765
39 111 0.41282399999999997
39 114 0.45439300000000005
39 115 0.47973000000000005
39 40 0.43824300000000005
39 102 0.43804399999999993
39 105 0.390395
39 121 0.409556
41 55 0.40100399999999997
41 87 0.41622299999999995
41 83 0.38635
41 114 0.40273000000000003
41 109 0.39585
41 62 0.389606
41 46 0.38824200000000003
41 90 0.47611099999999995
41 115 0.407401
41 40 0.45233500000000004
41 102 0.426907
41 121 0.393054
42 90 0.42012200000000005
52 77 0.393374
52 90 0.41657799999999995
52 114 0.399549
44 90 0.385396
44 115 0.42903900000000006
44 114 0.38610500000000003
44 102 0.396539
44 105 0.414889
61 102 0.41664799999999996
61 115 0.41401800000000005
61 114 0.395715
46 87 0.44419899999999995
46 90 0.42579300000000003
46 114 0.469854
46 62 0.396424
46 65 0.46510799999999997
46 71 0.38758400000000004
46 68 0.43006000000000005
46 70 0.403457
46 89 0.383973
46 98 0.398096
46 104 0.42697799999999997
46 76 0.42733000000000004
46 77 0.427626
46 109 0.42933999999999994
46 115 0.41229399999999994
46 83 0.46101099999999995
46 119 0.38666100000000003
46 102 0.47203599999999996
46 105 0.392084
48 77 0.387901
48 102 0.387994
48 83 0.390957
48 40 0.391611
48 110 0.388468
120 72 0.41045600000000004
120 121 0.394246
49 65 0.391493
49 71 0.495042
49 76 0.395814
49 69 0.425516
49 60 0.391207
49 119 0.43018999999999996
49 109 0.400483
49 114 0.38728
50 65 0.412656
50 109 0.384209
50 90 0.44859099999999996
50 60 0.385845
50 77 0.385069
50 102 0.39437
50 114 0.406948
43 65 0.397873
43 90 0.439406
43 74 0.396294
43 109 0.437974
43 77 0.408561
43 111 0.398861
43 114 0.44291099999999994
43 115 0.400814
43 102 0.38864
73 106 0.407192
73 102 0.387203
73 40 0.385759
117 83 0.38591
54 87 0.399022
51 109 0.386685
51 90 0.422566
47 98 0.409544
47 113 0.388979
47 114 0.40780700000000003
47 102 0.38705100000000003
47 26 0.40358
47 79 0.426912
3 83 0.386911
3 75 0.387018
70 87 0.392408
70 90 0.411692
70 114 0.500328
70 62 0.41566899999999996
70 65 0.43087299999999995
70 68 0.422649
70 69 0.384337
70 98 0.411624
70 104 0.432395
70 107 0.387223
70 76 0.39421300000000004
70 77 0.392743
70 79 0.390982
70 109 0.425621
70 115 0.43423100000000003
70 118 0.395298
70 119 0.39071
70 102 0.46598900000000004
70 85 0.39276700000000003
18 114 0.393305
18 79 0.392958
60 90 0.415945
60 76 0.42043800000000003
60 77 0.43952399999999997
60 111 0.399309
60 109 0.427785
60 65 0.396097
60 102 0.40534699999999996
60 85 0.435543
60 114 0.48431
45 90 0.393117
62 87 0.411922
62 90 0.427576
62 83 0.392376
62 65 0.40884699999999996
62 109 0.425005
62 110 0.392221
62 111 0.400686
62 114 0.478745
62 115 0.39947699999999997
62 40 0.412146
62 102 0.494726
62 105 0.393214
63 99 0.38431
63 115 0.392748
63 101 0.393547
63 40 0.412034
63 102 0.42283000000000004
64 87 0.433226
64 90 0.39350999999999997
64 115 0.442395
64 114 0.424374
64 76 0.429907
64 78 0.411287
64 79 0.406879
64 109 0.453637
65 87 0.498658
65 116 0.388892
65 90 0.490212
65 103 0.420667
65 69 0.387179
65 71 0.42958199999999996
65 104 0.44693299999999997
65 74 0.387177
65 76 0.44291499999999995
65 78 0.38463200000000003
65 98 0.430245
65 79 0.390507
65 109 0.49184399999999995
65 115 0.500846
65 40 0.411008
65 77 0.44158000000000003
65 119 0.41671
65 102 0.49679399999999996
65 111 0.42289099999999996
65 114 0.54279
66 102 0.395447
67 87 0.41452700000000003
67 78 0.403934
67 115 0.40128
68 95 0.466796
68 98 0.530786
68 90 0.38971100000000003
68 69 0.41960699999999995
68 104 0.460478
68 76 0.43943000000000004
68 77 0.413918
68 109 0.419159
68 114 0.42523900000000003
68 118 0.40821
68 119 0.5063489999999999
68 26 0.396978
69 90 0.416228
69 114 0.45606899999999995
69 98 0.45662600000000003
69 71 0.42537700000000006
69 112 0.40439
69 76 0.40228400000000003
69 113 0.392637
69 109 0.418572
69 53 0.41722700000000007
69 119 0.49358500000000005
69 26 0.385056
69 85 0.389436
69 86 0.39721799999999996
58 111 0.407881
71 87 0.426296
71 90 0.404091
71 76 0.42861099999999996
71 98 0.402882
71 109 0.46587
71 119 0.428382
71 102 0.398388
71 114 0.454622
72 107 0.38592
72 110 0.394057
72 99 0.436017
72 121 0.45591899999999996
72 115 0.440717
74 98 0.384919
74 90 0.500683
74 114 0.441474
74 76 0.421354
74 102 0.41805
74 111 0.395192
76 87 0.467263
76 103 0.450218
76 95 0.38421700000000003
76 102 0.449582
76 98 0.48372299999999996
76 104 0.45733199999999996
76 90 0.45238599999999995
76 109 0.50708
76 77 0.44150500000000004
76 111 0.405578
76 79 0.424227
76 115 0.477149
76 118 0.391212
76 119 0.462925
76 26 0.40160300000000004
76 114 0.48798400000000003
77 87 0.40684000000000003
77 90 0.48003999999999997
77 114 0.49687700000000007
77 95 0.38832300000000003
77 109 0.452962
77 105 0.393221
77 102 0.440989
77 104 0.41890600000000006
77 111 0.40719099999999997
77 98 0.39103699999999997
77 115 0.456297
77 118 0.392216
77 119 0.389404
77 26 0.387102
77 85 0.400281
78 87 0.400946
78 90 0.410872
78 79 0.391851
78 114 0.405926
78 115 0.403983
78 40 0.427489
78 102 0.445953
79 87 0.41846400000000006
79 90 0.385932
79 98 0.426253
79 26 0.405033
79 104 0.436123
79 110 0.409161
79 109 0.401418
79 114 0.443982
79 115 0.43508500000000006
79 102 0.445906
80 102 0.392989
80 121 0.39739800000000003
80 115 0.43128999999999995
81 88 0.385236
81 115 0.398936
81 83 0.39129899999999995
81 102 0.400492
81 111 0.393412
57 88 0.388395
82 87 0.41252700000000003
82 114 0.40605399999999997
82 115 0.425458
82 109 0.388135
82 102 0.424912
83 88 0.38979600000000003
83 104 0.385226
83 106 0.385866
83 90 0.421551
83 109 0.41030200000000006
83 115 0.406611
83 40 0.425729
83 105 0.399839
83 102 0.48948
83 85 0.458492
83 114 0.44438500000000003
29 100 0.386875
29 115 0.41864799999999996
29 40 0.412067
29 121 0.390486
29 102 0.405333
116 114 0.395548
116 90 0.391955
85 88 0.388112
85 90 0.41026599999999996
85 114 0.473332
85 111 0.401935
85 109 0.40686
85 119 0.387486
85 102 0.45925900000000003
87 56 0.42282700000000006
87 105 0.402156
87 90 0.49935799999999997
87 114 0.485058
87 98 0.417603
87 103 0.387801
87 104 0.438198
87 107 0.388489
87 109 0.505832
87 111 0.403869
87 115 0.550541
87 40 0.44770699999999997
87 28 0.403145
87 118 0.384892
87 119 0.394385
87 102 0.523507
88 40 0.42439099999999996
88 90 0.40831300000000004
88 105 0.42213
88 99 0.406887
88 115 0.434521
88 102 0.44201899999999994
88 121 0.383888
89 114 0.391407
90 56 0.403281
90 114 0.547111
90 121 0.45849799999999996
90 28 0.398932
90 98 0.417983
90 104 0.45655100000000004
90 107 0.394715
90 109 0.5122260000000001
90 111 0.46286000000000005
90 115 0.5237729999999999
90 40 0.49595900000000004
90 119 0.397529
90 102 0.553147
90 105 0.452808
40 97 0.408938
40 101 0.389573
40 110 0.396248
40 114 0.44856999999999997
40 115 0.466995
40 102 0.49467799999999995
40 121 0.431058
92 115 0.384098
93 121 0.401025
28 56 0.397473
28 115 0.43087600000000004
28 114 0.430954
28 109 0.40437199999999995
28 102 0.44215699999999997
28 105 0.408017
95 98 0.406859
98 114 0.48448800000000003
98 102 0.400323
98 103 0.44325299999999995
98 104 0.426991
98 109 0.44361000000000006
98 118 0.43867399999999995
98 119 0.503352
98 26 0.389472
53 114 0.390893
53 109 0.388812
100 102 0.39342699999999997
102 99 0.415256
102 104 0.413286
102 107 0.461685
102 109 0.522984
102 111 0.486523
102 114 0.570911
102 115 0.573096
102 56 0.417059
102 110 0.444324
102 105 0.45822799999999997
102 121 0.43736499999999995
103 104 0.397552
103 109 0.45716599999999996
103 114 0.42407700000000004
104 114 0.433404
104 109 0.46305799999999997
104 115 0.451884
104 118 0.392251
104 119 0.42349799999999993
105 111 0.396866
105 115 0.414843
105 114 0.46615100000000004
106 114 0.391069
107 110 0.394296
107 121 0.432979
107 114 0.43558100000000005
107 115 0.44463400000000003
99 115 0.41002799999999995
99 121 0.42450600000000005
109 56 0.39967800000000003
109 118 0.392982
109 114 0.554135
109 26 0.387457
109 111 0.433345
109 115 0.522099
109 119 0.44061300000000003
110 56 0.385984
110 121 0.41763500000000003
110 114 0.387775
110 115 0.389059
111 114 0.46620900000000004
111 115 0.46558
111 121 0.39923600000000004
114 56 0.404641
114 118 0.40228800000000003
114 115 0.532956
114 119 0.449874
115 56 0.466247
115 121 0.460449
56 121 0.44127299999999997
118 119 0.40615999999999997
