# Supplementary material for: Network Modularity in Breast Cancer Molecular Subtypes
Source: Front Physiol. 2017 Nov 17;8:915. doi: 10.3389/fphys.2017.00915 (PMC5699328; doi:10.3389/fphys.2017.00915)
Supplement: Supplementary file 3 [file SupplementaryMaterial3.ZIP › SupplementaryMaterial3/basal10k/ISLANDS/basal10k_I004.net]

*vertices 29
1 "TAOK1"
2 "LRRFIP1"
3 "PCDHGA8"
4 "POLR1B"
5 "HAUS2"
6 "PODNL1"
7 "TSR1"
8 "GPR1"
9 "SUZ12P1"
10 "PGF"
11 "MBTD1"
12 "ALMS1"
13 "FBXW12"
14 "ALPK1"
15 "SLC35E1"
16 "ZNF160"
17 "ZNF611"
18 "CXorf21"
19 "MZT2B"
20 "GTSE1"
21 "ATP8B1"
22 "CLTC-IT1"
23 "GTF2H3"
24 "DIP2A"
25 "ANKRD10-IT1"
26 "ZNF721"
27 "PRR11"
28 "DBT"
29 "UBQLN4"
*edges
1 14 0.45283
1 15 0.496463
1 9 0.399156
1 17 0.466024
1 19 0.469369
1 28 0.44538999999999995
1 16 0.48473
1 7 0.400959
1 23 0.45595399999999997
1 24 0.449715
1 10 0.483227
1 26 0.5161140000000001
1 27 0.474077
1 5 0.487734
1 13 0.478858
2 16 0.40913
2 26 0.413134
2 17 0.414604
2 27 0.399094
2 5 0.413283
2 28 0.42711000000000005
2 13 0.396334
3 11 0.387548
3 5 0.397502
4 15 0.41292799999999996
4 10 0.40220500000000003
4 17 0.404848
4 5 0.413042
4 28 0.46572299999999994
4 13 0.389019
28 14 0.39759
28 16 0.483526
28 17 0.511583
28 15 0.447773
28 19 0.414835
28 5 0.511771
28 23 0.385954
28 24 0.440392
28 10 0.502011
28 26 0.518738
28 27 0.507379
28 11 0.40126100000000003
28 29 0.40524699999999997
28 8 0.434241
28 13 0.49399799999999994
6 14 0.43817700000000004
6 23 0.518069
6 16 0.47455
6 17 0.411051
6 19 0.38764099999999996
6 21 0.401116
6 8 0.409523
6 26 0.45922399999999997
6 27 0.414943
6 5 0.397891
6 29 0.401053
6 13 0.419407
16 7 0.482112
16 8 0.42524399999999996
16 10 0.572497
16 11 0.43545500000000004
16 12 0.393916
16 13 0.6297729999999999
16 14 0.5573170000000001
16 15 0.55418
16 9 0.44863000000000003
16 17 0.59724
16 18 0.393561
16 19 0.556008
16 21 0.560929
16 23 0.579043
16 24 0.527659
16 26 0.584863
16 27 0.562602
16 5 0.561772
16 29 0.510204
7 15 0.44363
7 9 0.395065
7 17 0.41986899999999994
7 19 0.49093000000000003
7 21 0.46021599999999996
7 23 0.47801099999999996
7 24 0.422962
7 10 0.445779
7 26 0.440457
7 27 0.435741
7 5 0.45857200000000004
7 29 0.430187
7 13 0.466257
8 23 0.416926
8 26 0.44114200000000003
8 17 0.42984700000000003
8 27 0.427045
8 5 0.433137
8 13 0.405544
10 14 0.462658
10 9 0.412437
10 17 0.521295
10 15 0.566764
10 21 0.46733100000000005
10 23 0.48295
10 24 0.465657
10 25 0.39274499999999996
10 19 0.5421600000000001
10 27 0.516529
10 5 0.5822930000000001
10 26 0.5271020000000001
10 29 0.43995
10 12 0.45461
10 13 0.593168
11 9 0.39658899999999997
11 17 0.426492
11 19 0.39059499999999997
11 23 0.428325
11 26 0.451428
11 27 0.413138
11 5 0.438805
11 29 0.40182199999999996
11 13 0.40671399999999996
12 15 0.487221
12 17 0.39515300000000003
12 5 0.43714200000000003
12 19 0.42998800000000004
12 24 0.405939
12 13 0.423543
13 14 0.511076
13 15 0.545491
13 9 0.43063199999999996
13 17 0.537886
13 19 0.561268
13 20 0.391318
13 21 0.5097189999999999
13 23 0.5197609999999999
13 24 0.524098
13 26 0.585507
13 27 0.5866680000000001
13 5 0.603254
13 29 0.498928
14 15 0.514315
14 9 0.441413
14 17 0.472041
14 19 0.55661
14 23 0.5186
14 24 0.457726
14 26 0.494737
14 27 0.510929
14 5 0.470487
14 29 0.528841
14 21 0.464654
15 9 0.39514699999999997
15 17 0.5155420000000001
15 20 0.399091
15 21 0.436046
15 23 0.45246899999999995
15 24 0.49736499999999995
15 19 0.556484
15 27 0.493795
15 5 0.545048
15 26 0.47906499999999996
15 29 0.47475500000000004
15 25 0.389743
9 17 0.4365
9 19 0.45669799999999994
9 21 0.413153
9 23 0.4601
9 24 0.397513
9 26 0.396791
9 27 0.45952200000000004
9 5 0.392377
9 29 0.404829
17 19 0.502656
17 21 0.46887700000000004
17 23 0.505012
17 24 0.47786300000000004
17 26 0.511488
17 27 0.516798
17 5 0.52912
17 29 0.461088
19 21 0.482134
19 23 0.484613
19 24 0.49956000000000006
19 26 0.523468
19 27 0.538622
19 5 0.544524
19 29 0.51649
20 27 0.38600500000000004
20 5 0.39721599999999996
21 23 0.513601
21 24 0.481588
21 26 0.461792
21 27 0.5008779999999999
21 5 0.455668
21 29 0.417368
22 23 0.41892299999999993
22 29 0.38868400000000003
22 26 0.41862200000000005
23 24 0.44841400000000003
23 26 0.534551
23 27 0.49089700000000003
23 5 0.540513
23 29 0.471142
24 26 0.48476499999999995
24 27 0.5187430000000001
24 5 0.49488999999999994
24 29 0.419712
26 27 0.560992
26 5 0.602916
26 29 0.46064399999999994
27 5 0.5246609999999999
27 29 0.500428
5 29 0.48092799999999997
