# Supplementary material for: Network Modularity in Breast Cancer Molecular Subtypes
Source: Front Physiol. 2017 Nov 17;8:915. doi: 10.3389/fphys.2017.00915 (PMC5699328; doi:10.3389/fphys.2017.00915)
Supplement: Supplementary file 4 [file SupplementaryMaterial4.XLSX]

## Sheet: Hoja1
LUMINAL A	LUMINAL B	HER2+	BASAL
COL5A2	COL5A2	COL5A2	COL5A2
COL5A1	FBN1	VCAN	COL1A2
FBN1	THBS2	COL1A2	COL3A1
THBS2	LRRC15	THBS2	COL5A1
DPYSL3	MXRA5	NID2	COL6A3
MFAP2	VCAN	BGN	FAP
MXRA5	COL10A1	COL6A3	FN1
VCAN	ASPN	HTRA1	PCOLCE
NID2	CALD1	CTSK	POSTN
COL1A2	DPYSL3	FSTL1	SPARC
PCOLCE	CDH11	LRRC15	AEBP1
COL3A1	NOX4	PMP22	HTRA1
COL8A2	PALLD	SPARC	LUM
COL6A1	COL11A1	MXRA5	NID2
LRRC15	COL3A1	GAS1	THBS2
SPARC	DACT1	LAMA4
ASPN	FSTL1	MFAP2
FAP	LOX	PDGFRL
FN1	DKK3	FAP
SPON1	ZFPM2	MMP2
FSTL1	HEPH	AEBP1
LOX	INHBA	CDH11
CDH11	ITGBL1	COL5A1
COL6A3	LUM	GLT8D2
COL1A1	OMD	NDN
COL6A2		BICC1
DACT1		DPYSL3
OLFML2B		COL1A1
THY1		MRC2
MMP2		OLFML2B
MRC2		PDGFRB
NINJ2		SRPX
PALLD		COL6A1
AEBP1		DCN
LOXL1		LRRC32
LAMA4		TGFB1I1
MXRA8		CRISPLD2
GFPT2		LHFP
OMD		ANGPTL2
BGN		DACT1
POSTN		EFEMP2
HTRA1		SERPINF1
LEPRE1		AXL
2011-09-01		PCOLCE
ZFPM2		COL3A1
COL5A3		FHL1
CORIN		ECM2
ECM2		THY1
EMILIN1		COL6A2
LUM		HSPG2
MMP11		KIAA1462
MMP14		LAMB1
NID1		NID1
PXDN		ASPN
TMEM158		EMILIN1
TNFAIP6		IGFBP4
		ADIPOQ
		CAV1
		NBL1
		TMEM47
		ZCCHC24
		ZFPM2
		ADAM12
		CD248
		LAMC1
		NREP
		PLIN1
		PLSCR4
		POSTN
		AKT3
		CDH5
		DCHS1
		EHD2
		HEPH
		LOXL1
		MAP1A
		PTRF
		ADH1B
		AOC3
		FABP4
		G0S2
		GPR124
		GPX3
		JAM3
		PKD2
		SPOCK1
		COL11A1
		COL4A2
		HEG1
		MXRA8
		PDLIM2
		PROS1
		SYNDIG1
		ADCY7
		CD93
		CLEC11A
		COL18A1
		DNM1
		DSE
		EPB41L2
		NUAK1
		OLFML1
		PDGFRA
		RARRES2
		SFXN3
		SPON1
		TCF4
		AGTR1
		BNC2
		C1R
		COL10A1
		COL14A1
		COL8A2
		GPR116
		LUM
		MXRA7
		PALLD
		PCK1
		PLAT
		PRSS23
		TAGLN
		TENC1
		TIE1
		TPM2
		TRPC1
		ARAP1
		BACH2
		COL16A1
		COL5A3
		CTGF
		CXCL12
		ENG
		FBLN2
		FGFR1
		GFPT2
		GNG11
		MFAP5
		PDLIM7
		PLVAP
		PLXNC1
		PRRX1
		SORBS1
		SRPX2
		TGFBR2
		VIM
		ACKR3
		ACTA2
		ACTB
		CALHM2
		CD34
		CFH
		CILP
		COL15A1
		COL4A1
		COLEC12
		COPZ2
		CORIN
		COX7A1
		DPT
		DPYD
		DPYSL2
		EDNRA
		EHBP1L1
		ELTD1
		EML3
		FBLN1
		FHOD3
		FKBP10
		FN1
		FSCN1
		GJA1
		GSN
		INHBA
		ITIH5
		KANK2
		KCND2
		LDB2
		LOC654342
		LSP1
		LTBP3
		MDFIC
		MED13L
		MSX1
		MYL9
		NNMT
		OMD
		PAM
		PTPRD
		RNF144A
		SGCD
		SMAD7
		SNAI2
		SYNPO
		THBS4
		TNFAIP6
		VWF
		ZFHX4
		ZNF423
