# Supplementary material for: Network Modularity in Breast Cancer Molecular Subtypes
Source: Front Physiol. 2017 Nov 17;8:915. doi: 10.3389/fphys.2017.00915 (PMC5699328; doi:10.3389/fphys.2017.00915)
Supplement: Supplementary file 5 [file SupplementaryMaterial5.XLSX]

## Sheet: Hoja1
GO ID	NAME
GO:0000082	G1/S transition of mitotic cell cycle
GO:0000139	Golgi membrane
GO:0000186	activation of MAPKK activity
GO:0000209	protein polyubiquitination
GO:0000502	proteasome complex
GO:0001772	immunological synapse
GO:0002223	stimulatory C-type lectin receptor signaling pathway
GO:0002474	antigen processing and presentation of peptide antigen via MHC class I
GO:0002479	antigen processing and presentation of exogenous peptide antigen via MHC class I, TAP-dependent
GO:0003725	double-stranded RNA binding
GO:0003727	single-stranded RNA binding
GO:0003823	antigen binding
GO:0004298	threonine-type endopeptidase activity
GO:0005765	lysosomal membrane
GO:0005839	proteasome core complex
GO:0006521	regulation of cellular amino acid metabolic process
GO:0006595	polyamine metabolic process
GO:0006911	phagocytosis, engulfment
GO:0006954	inflammatory response
GO:0006955	immune response
GO:0006958	complement activation, classical pathway
GO:0006968	cellular defense response
GO:0006977	DNA damage response, signal transduction by p53 class mediator resulting in cell cycle arrest
GO:0007229	integrin-mediated signaling pathway
GO:0008009	chemokine activity
GO:0008157	protein phosphatase 1 binding
GO:0009615	response to virus
GO:0009897	external side of plasma membrane
GO:0009986	cell surface
GO:0012501	programmed cell death
GO:0012507	ER to Golgi transport vesicle membrane
GO:0016032	viral process
GO:0019221	cytokine-mediated signaling pathway
GO:0019882	antigen processing and presentation
GO:0019886	antigen processing and presentation of exogenous peptide antigen via MHC class II
GO:0030101	natural killer cell activation
GO:0030658	transport vesicle membrane
GO:0030666	endocytic vesicle membrane
GO:0030669	clathrin-coated endocytic vesicle membrane
GO:0030670	phagocytic vesicle membrane
GO:0031295	T cell costimulation
GO:0031901	early endosome membrane
GO:0031902	late endosome membrane
GO:0032480	negative regulation of type I interferon production
GO:0032496	response to lipopolysaccharide
GO:0032588	trans-Golgi network membrane
GO:0033209	tumor necrosis factor-mediated signaling pathway
GO:0038061	NIK/NF-kappaB signaling
GO:0042102	positive regulation of T cell proliferation
GO:0042288	MHC class I protein binding
GO:0042590	antigen processing and presentation of exogenous peptide antigen via MHC class I
GO:0042605	peptide antigen binding
GO:0042742	defense response to bacterium
GO:0042981	regulation of apoptotic process
GO:0043488	regulation of mRNA stability
GO:0045071	negative regulation of viral genome replication
GO:0045087	innate immune response
GO:0050776	regulation of immune response
GO:0050852	T cell receptor signaling pathway
GO:0050853	B cell receptor signaling pathway
GO:0050900	leukocyte migration
GO:0051436	negative regulation of ubiquitin-protein ligase activity involved in mitotic cell cycle
GO:0051437	positive regulation of ubiquitin-protein ligase activity involved in regulation of mitotic cell cycle transition
GO:0051439	regulation of ubiquitin-protein ligase activity involved in mitotic cell cycle
GO:0051607	defense response to virus
GO:0060333	interferon-gamma-mediated signaling pathway
GO:0060337	type I interferon signaling pathway
GO:0070098	chemokine-mediated signaling pathway
GO:0071556	integral component of lumenal side of endoplasmic reticulum membrane
GO:0072562	blood microparticle
GO:0090023	positive regulation of neutrophil chemotaxis
GO:0090090	negative regulation of canonical Wnt signaling pathway
GO:0090263	positive regulation of canonical Wnt signaling pathway
