# Supplementary material for: Network Modularity in Breast Cancer Molecular Subtypes
Source: Front Physiol. 2017 Nov 17;8:915. doi: 10.3389/fphys.2017.00915 (PMC5699328; doi:10.3389/fphys.2017.00915)
Supplement: Supplementary file 8 [file SupplementaryMaterial8.ZIP]

Archive with 3 entries (2 files):
- SupplementaryMaterial8.cys
- __MACOSX/
- __MACOSX/._SupplementaryMaterial8.cys
